# Supplementary material for: Carbonyl[4-(2,6-dimethyl­phenyl­amino)pent-3-en-2-onato-κ2 N,O](triphenyl­phosphine-κP)rhodium(I) acetone hemi­solvate
Source: Acta Crystallogr Sect E Struct Rep Online. 2009 Nov 18;65(Pt 12):m1606–7. doi: 10.1107/S160053680904817X (PMC2972166; doi:10.1107/S160053680904817X)
Supplement: Supplementary file 1 [file e-65-m1606-sup1.cif]

##############################################################################
###                                                                        ###
###        Electronic paper (Acta Crystallographica Section E)             ###
###                                                                        ###
##############################################################################
#                                                                            #
# This CIF contains the data in a paper accepted for publication in Acta     #
# Crystallographica Section E. It conforms to the requirements of Notes      #
# for Authors for Section E, and has been peer reviewed under the auspices   #
# of the IUCr Commission on Journals.                                        #
#                                                                            #
# Full details of the Crystallographic Information File format               #
# are given in the paper "The Crystallographic Information File (CIF):       #
# a New Standard Archive File for Crystallography" by S. R. Hall, F. H.      #
# Allen and I. D. Brown [Acta Cryst. (1991), A47, 655-685].                  #
#                                                                            #
# The current version of the core CIF dictionary is obtainable from          #
# ftp://ftp.iucr.org/pub/cif_core.dic. The current version number is 2.4.    #
#                                                                            #
# Software is freely available for graphical display of the structure(s) in  #
# this CIF.  For information consult the CIF home page http://www.iucr.org/  #
# cif/home.html                                                              #
#                                                                            #
# This file may be used for bona fide research purposes within the           #
# scientific community so long as proper attribution is given to the journal # 
# article from which it was obtained.                                        #
#                                                                            #
##############################################################################
                                             
data_global
_audit_creation_method     'WinGX routine CIF_UPDATE'
_audit_conform_dict_name     cif_core.dic
_audit_conform_dict_version     2.3
_journal_date_recd_electronic     2009-10-23
_journal_date_accepted     2009-11-13
_journal_name_full     'Acta Crystallographica, Section E'
_journal_year     2009
_journal_volume     65
_journal_issue     12
_journal_page_first     m1606
_journal_page_last     m1607
_journal_paper_category     QM
_journal_coeditor_code     PV2227
_publ_contact_author_name     'Venter, Gertruida J.S.'
_publ_contact_author_address
;
Department of Chemistry
University of the Free State
P.O. Box 339
Bloemfontein
9300
South Africa
;
_publ_contact_author_email     truidie@hotmail.com
_publ_contact_author_fax     '+27(0)51 4446384'
_publ_contact_author_phone     '+27(0)51 4012437'
_publ_section_title
;
Carbonyl[4-(2,6-dimethylphenylamino)pent-3-en-2-onato-\
\k^2^<i>N</i>,<i>O</i>](triphenylphosphine-\k<i>P</i>)rhodium(I) acetone
hemisolvate
;
loop_
    _publ_author_name
    _publ_author_address
    'Venter, Gertruida J.S.'
;
Department of Chemistry
University of the Free State
P.O. Box 339
Bloemfontein
9300
South Africa
;
    'Steyl, Gideon'
;
Department of Chemistry
University of the Free State
P.O. Box 339
Bloemfontein
9300
South Africa
;
    'Roodt, Andreas'
;
Department of Chemistry
University of the Free State
P.O. Box 339
Bloemfontein
9300
South Africa
;
data_I
_audit_creation_method     'WinGX routine CIF_UPDATE'
_chemical_name_systematic
;
Carbonyl[4-(2,6-dimethylphenylamino)pent-3-en-2-onato-
\k^2^<i>N</i>,<i>O</i>](triphenylphosphine-\k<i>P</i>)rhodium(I) acetone
hemisolvate
;
_chemical_formula_moiety     'C32 H31 N O2 P Rh, 0.5(C3 H6 O)'
_chemical_formula_sum     'C33.50 H34 N O2.50 P Rh'
_chemical_formula_iupac     '[Rh (C13 H16 N O) (C18 H15 P) (C O)], 0.5C3 H6 O'
_chemical_formula_weight     624.5
_symmetry_cell_setting     'monoclinic'
_symmetry_space_group_name_H-M     'P 21/c'
_symmetry_space_group_name_Hall     '-P 2ybc'
loop_
    _symmetry_equiv_pos_as_xyz
    'x, y, z'
    '-x, y+1/2, -z+1/2'
    '-x, -y, -z'
    'x, -y-1/2, z-1/2'
_cell_length_a     16.8558(8)
_cell_length_b     11.4028(5)
_cell_length_c     16.4059(8)
_cell_angle_alpha     90
_cell_angle_beta     108.7330(10)
_cell_angle_gamma     90
_cell_volume     2986.2(2)
_cell_formula_units_Z     4
_cell_measurement_reflns_used     6670
_cell_measurement_theta_min     2.52
_cell_measurement_theta_max     28.24
_cell_measurement_temperature     100(2)
_exptl_crystal_description     'cuboid'
_exptl_crystal_colour     'yellow'
_exptl_crystal_size_max     0.305
_exptl_crystal_size_mid     0.148
_exptl_crystal_size_min     0.107
_exptl_crystal_density_diffrn     1.389
_exptl_crystal_density_method     'not measured'
_exptl_crystal_F_000     1288
_exptl_absorpt_coefficient_mu     0.657
_exptl_absorpt_correction_type     'multi-scan'
_exptl_absorpt_process_details
;
(SADABS; Bruker, 2004)
;
_exptl_absorpt_correction_T_min     0.8222
_exptl_absorpt_correction_T_max     0.9312
_exptl_special_details
;
The intensity data was collected on a Bruker X8 ApexII 4 K Kappa CCD
diffractometer using an exposure time of 60 s/frame. A total of 688 frames
were collected with a frame width of 0.5\% covering up to \q = 28.24\% with
99.8% completeness accomplished.
;
_diffrn_ambient_temperature     100(2)
_diffrn_radiation_type     MoK\a
_diffrn_radiation_wavelength     0.71073
_diffrn_radiation_source     'fine-focus sealed tube'
_diffrn_radiation_monochromator     graphite
_diffrn_measurement_device_type
;
Bruker X8 APEXII 4K Kappa CCD
;
_diffrn_measurement_method     '\w and \f scans'
_diffrn_reflns_number     23158
_diffrn_reflns_av_R_equivalents     0.0415
_diffrn_reflns_theta_min     1.28
_diffrn_reflns_theta_max     28.33
_diffrn_reflns_theta_full     28.33
_diffrn_measured_fraction_theta_max     0.998
_diffrn_measured_fraction_theta_full     0.998
_diffrn_reflns_limit_h_min     -21
_diffrn_reflns_limit_h_max     22
_diffrn_reflns_limit_k_min     -15
_diffrn_reflns_limit_k_max     11
_diffrn_reflns_limit_l_min     -21
_diffrn_reflns_limit_l_max     21
_reflns_number_total     7425
_reflns_number_gt     6081
_reflns_threshold_expression     >2\sI)
_refine_ls_structure_factor_coef     Fsqd
_refine_ls_matrix_type     full
_refine_ls_R_factor_gt     0.0384
_refine_ls_wR_factor_ref     0.1121
_refine_ls_goodness_of_fit_ref     1.085
_refine_ls_restrained_S_all     1.086
_refine_ls_number_reflns     7425
_refine_ls_number_parameters     354
_refine_ls_number_restraints     1
_refine_ls_hydrogen_treatment     constr
_refine_ls_weighting_scheme     calc
_refine_ls_weighting_details
         'calc w=1/[\s^2^(Fo^2^)+(0.0577P)^2^+1.4787P] where P=(Fo^2^+2Fc^2^)/3'
_atom_sites_solution_hydrogens     geom
_atom_sites_solution_primary     direct
_atom_sites_solution_secondary     difmap
_refine_ls_shift/su_max     0.002
_refine_diff_density_max     1.539
_refine_diff_density_min     -1.319
_refine_ls_extinction_method     none
loop_
    _atom_type_symbol
    _atom_type_description
    _atom_type_scat_dispersion_real
    _atom_type_scat_dispersion_imag
    _atom_type_scat_source
    C C 0.0033 0.0016 'International Tables Vol C Tables 4.2.6.8 and 6.1.1.4'
    H H 0 0 'International Tables Vol C Tables 4.2.6.8 and 6.1.1.4'
    N N 0.0061 0.0033 'International Tables Vol C Tables 4.2.6.8 and 6.1.1.4'
    O O 0.0106 0.006 'International Tables Vol C Tables 4.2.6.8 and 6.1.1.4'
    P P 0.1023 0.0942 'International Tables Vol C Tables 4.2.6.8 and 6.1.1.4'
    Rh Rh -1.1178 0.9187 'International Tables Vol C Tables 4.2.6.8 and 6.1.1.4'
    Cl Cl 0.1484 0.1585 'International Tables Vol C Tables 4.2.6.8 and 6.1.1.4'
_computing_data_collection     'APEX2 (Bruker, 2005)'
_computing_cell_refinement     'SAINT-Plus (Bruker, 2004)'
_computing_data_reduction     'SAINT-Plus (Bruker, 2004)'
_computing_structure_solution     'SIR97 (Altomare <i>et al.</i>, 1999)'
_computing_structure_refinement     'SHELXL97 (Sheldrick, 2008)'
_computing_molecular_graphics     'DIAMOND (Brandenburg & Putz, 2005)'
_computing_publication_material     'WinGX (Farrugia, 1999)'
loop_
    _atom_site_type_symbol
    _atom_site_label
    _atom_site_fract_x
    _atom_site_fract_y
    _atom_site_fract_z
    _atom_site_U_iso_or_equiv
    _atom_site_adp_type
    _atom_site_calc_flag
    _atom_site_refinement_flags
    _atom_site_occupancy
    _atom_site_disorder_assembly
    _atom_site_disorder_group
    C C1 0.7144(2) 0.7625(3) 0.4744(2) 0.0257(7) Uani d . 1 . .
    H H1A 0.7697 0.7807 0.5152 0.039 Uiso calc R 1 . .
    H H1B 0.6712 0.7804 0.5007 0.039 Uiso calc R 1 . .
    H H1C 0.7048 0.8097 0.4222 0.039 Uiso calc R 1 . .
    C C2 0.71032(17) 0.6337(2) 0.45128(18) 0.0168(5) Uani d . 1 . .
    C C3 0.65757(17) 0.5637(2) 0.48382(18) 0.0183(6) Uani d . 1 . .
    H H3 0.6324 0.6017 0.5209 0.022 Uiso calc R 1 . .
    C C4 0.63880(17) 0.4461(2) 0.46740(19) 0.0180(6) Uani d . 1 . .
    C C5 0.57863(19) 0.3856(3) 0.5045(2) 0.0265(7) Uani d . 1 . .
    H H5A 0.5288 0.3609 0.4577 0.04 Uiso calc R 1 . .
    H H5B 0.5621 0.4399 0.5425 0.04 Uiso calc R 1 . .
    H H5C 0.6058 0.3167 0.5375 0.04 Uiso calc R 1 . .
    C C14 0.84522(17) 0.4446(2) 0.32802(17) 0.0166(5) Uani d . 1 . .
    C C111 0.80357(17) 0.6734(2) 0.37352(18) 0.0164(5) Uani d . 1 . .
    C C112 0.76869(19) 0.7250(2) 0.2919(2) 0.0223(6) Uani d . 1 . .
    C C113 0.8183(2) 0.8000(3) 0.2624(2) 0.0271(7) Uani d . 1 . .
    H H113 0.7952 0.8365 0.2078 0.033 Uiso calc R 1 . .
    C C114 0.9008(2) 0.8226(2) 0.3109(2) 0.0292(7) Uani d . 1 . .
    H H114 0.9338 0.8746 0.2897 0.035 Uiso calc R 1 . .
    C C115 0.93503(19) 0.7690(2) 0.3902(2) 0.0242(6) Uani d . 1 . .
    H H115 0.9919 0.7836 0.4228 0.029 Uiso calc R 1 . .
    C C116 0.88743(18) 0.6938(2) 0.42310(19) 0.0194(6) Uani d . 1 . .
    C C117 0.6798(2) 0.6980(3) 0.2380(2) 0.0318(7) Uani d . 1 . .
    H H11A 0.6667 0.7385 0.1826 0.048 Uiso calc R 1 . .
    H H11B 0.6414 0.7247 0.2682 0.048 Uiso calc R 1 . .
    H H11C 0.6734 0.6132 0.2283 0.048 Uiso calc R 1 . .
    C C118 0.92484(19) 0.6332(3) 0.5082(2) 0.0257(7) Uani d . 1 . .
    H H11D 0.9859 0.6413 0.5269 0.039 Uiso calc R 1 . .
    H H11E 0.9099 0.5499 0.5021 0.039 Uiso calc R 1 . .
    H H11F 0.9031 0.6689 0.551 0.039 Uiso calc R 1 . .
    C C311 0.82259(17) 0.1691(2) 0.27715(17) 0.0149(5) Uani d . 1 . .
    C C312 0.90839(17) 0.1910(2) 0.30147(18) 0.0168(5) Uani d . 1 . .
    H H312 0.9352 0.2308 0.354 0.02 Uiso calc R 1 . .
    C C313 0.95533(17) 0.1553(2) 0.24967(19) 0.0193(6) Uani d . 1 . .
    H H313 1.0138 0.1707 0.267 0.023 Uiso calc R 1 . .
    C C314 0.91660(18) 0.0976(2) 0.17315(19) 0.0212(6) Uani d . 1 . .
    H H314 0.9483 0.0736 0.1375 0.025 Uiso calc R 1 . .
    C C315 0.83113(18) 0.0749(2) 0.14845(19) 0.0190(6) Uani d . 1 . .
    H H315 0.8045 0.035 0.0959 0.023 Uiso calc R 1 . .
    C C316 0.78449(17) 0.1103(2) 0.20019(18) 0.0168(5) Uani d . 1 . .
    H H316 0.7261 0.0943 0.1829 0.02 Uiso calc R 1 . .
    C C321 0.66208(17) 0.1553(2) 0.30122(17) 0.0153(5) Uani d . 1 . .
    C C322 0.59944(17) 0.2176(2) 0.24164(19) 0.0202(6) Uani d . 1 . .
    H H322 0.6093 0.296 0.2279 0.024 Uiso calc R 1 . .
    C C323 0.52197(18) 0.1657(3) 0.2017(2) 0.0243(6) Uani d . 1 . .
    H H323 0.4799 0.208 0.1594 0.029 Uiso calc R 1 . .
    C C324 0.50573(19) 0.0534(3) 0.2231(2) 0.0260(7) Uani d . 1 . .
    H H324 0.4523 0.019 0.1966 0.031 Uiso calc R 1 . .
    C C325 0.5676(2) -0.0085(3) 0.2829(2) 0.0386(9) Uani d . 1 . .
    H H325 0.557 -0.086 0.2979 0.046 Uiso calc R 1 . .
    C C326 0.6459(2) 0.0424(3) 0.3217(2) 0.0335(8) Uani d . 1 . .
    H H326 0.6884 -0.001 0.3627 0.04 Uiso calc R 1 . .
    C C331 0.81170(17) 0.1399(2) 0.44688(17) 0.0156(5) Uani d . 1 . .
    C C332 0.7927(2) 0.1752(3) 0.51929(19) 0.0266(7) Uani d . 1 . .
    H H332 0.7579 0.2416 0.5163 0.032 Uiso calc R 1 . .
    C C333 0.8240(2) 0.1144(3) 0.5959(2) 0.0334(8) Uani d . 1 . .
    H H333 0.8091 0.1378 0.6447 0.04 Uiso calc R 1 . .
    C C334 0.8770(2) 0.0196(3) 0.60188(19) 0.0263(7) Uani d . 1 . .
    H H334 0.8999 -0.0205 0.655 0.032 Uiso calc R 1 . .
    C C335 0.89635(18) -0.0163(2) 0.53013(19) 0.0222(6) Uani d . 1 . .
    H H335 0.932 -0.082 0.5339 0.027 Uiso calc R 1 . .
    C C336 0.86407(18) 0.0429(2) 0.45242(19) 0.0196(6) Uani d . 1 . .
    H H336 0.8775 0.0176 0.4032 0.024 Uiso calc R 1 . .
    N N11 0.75420(14) 0.59212(18) 0.40401(15) 0.0148(5) Uani d . 1 . .
    O O12 0.66821(11) 0.37910(16) 0.42069(13) 0.0174(4) Uani d . 1 . .
    O O14 0.90058(13) 0.46375(18) 0.30306(13) 0.0225(4) Uani d . 1 . .
    P P13 0.76530(4) 0.22182(6) 0.34722(4) 0.01315(15) Uani d . 1 . .
    Rh Rh1 0.761010(12) 0.417429(17) 0.371227(13) 0.01263(8) Uani d . 1 . .
    O O01 0.4759(6) 0.3631(7) 0.0331(6) 0.0963(16) Uani d P 0.5 . .
    C C01 0.4182(4) 0.5252(5) -0.0389(4) 0.0963(16) Uani d D 1 . .
    H H01A 0.366 0.4813 -0.0482 0.144 Uiso calc R 1 . .
    H H01B 0.4236 0.5472 -0.0946 0.144 Uiso calc R 1 . .
    H H01C 0.4173 0.5961 -0.0055 0.144 Uiso calc R 1 . .
    C C02 0.4899(9) 0.4513(10) 0.0086(9) 0.0963(16) Uani d PD 0.5 . .
loop_
    _atom_site_aniso_label
    _atom_site_aniso_U_11
    _atom_site_aniso_U_22
    _atom_site_aniso_U_33
    _atom_site_aniso_U_12
    _atom_site_aniso_U_13
    _atom_site_aniso_U_23
    C1 0.0290(16) 0.0158(14) 0.0378(18) 0.0010(12) 0.0183(14) -0.0024(13)
    C2 0.0145(13) 0.0149(13) 0.0204(14) 0.0019(10) 0.0049(11) 0.0014(10)
    C3 0.0165(13) 0.0185(13) 0.0215(14) 0.0041(11) 0.0082(11) 0.0009(11)
    C4 0.0127(13) 0.0192(13) 0.0220(14) 0.0039(10) 0.0056(11) 0.0037(11)
    C5 0.0233(15) 0.0239(15) 0.0378(18) -0.0002(12) 0.0176(14) 0.0045(13)
    C14 0.0190(14) 0.0134(12) 0.0157(13) -0.0017(10) 0.0032(11) -0.0036(10)
    C111 0.0206(14) 0.0097(12) 0.0224(14) -0.0009(10) 0.0118(12) -0.0016(10)
    C112 0.0273(15) 0.0152(13) 0.0279(16) 0.0027(11) 0.0137(13) 0.0022(11)
    C113 0.0408(19) 0.0149(13) 0.0312(17) 0.0020(13) 0.0193(15) 0.0041(12)
    C114 0.0410(19) 0.0138(14) 0.043(2) -0.0063(13) 0.0286(16) -0.0043(13)
    C115 0.0243(15) 0.0173(14) 0.0375(18) -0.0055(11) 0.0189(14) -0.0117(12)
    C116 0.0220(14) 0.0136(12) 0.0242(15) -0.0014(11) 0.0099(12) -0.0038(11)
    C117 0.0293(17) 0.0335(17) 0.0289(17) 0.0046(14) 0.0043(14) 0.0104(14)
    C118 0.0217(15) 0.0267(16) 0.0243(16) -0.0035(12) 0.0013(13) -0.0047(12)
    C311 0.0186(13) 0.0098(12) 0.0171(13) 0.0012(10) 0.0066(11) 0.0014(10)
    C312 0.0165(13) 0.0147(12) 0.0180(13) -0.0017(10) 0.0037(11) -0.0003(10)
    C313 0.0138(13) 0.0189(13) 0.0249(15) 0.0030(11) 0.0059(11) 0.0037(11)
    C314 0.0225(15) 0.0196(14) 0.0242(15) 0.0043(11) 0.0112(13) 0.0025(11)
    C315 0.0211(14) 0.0176(13) 0.0180(14) -0.0002(11) 0.0060(12) -0.0023(10)
    C316 0.0165(13) 0.0143(12) 0.0187(14) -0.0012(10) 0.0041(11) -0.0001(10)
    C321 0.0159(13) 0.0149(12) 0.0163(13) -0.0011(10) 0.0067(11) -0.0025(10)
    C322 0.0173(14) 0.0168(13) 0.0251(15) -0.0012(11) 0.0049(12) -0.0008(11)
    C323 0.0155(14) 0.0265(16) 0.0261(16) 0.0030(12) 0.0001(12) 0.0001(12)
    C324 0.0166(14) 0.0312(16) 0.0283(16) -0.0067(12) 0.0045(13) -0.0052(13)
    C325 0.0317(18) 0.0261(17) 0.048(2) -0.0167(14) -0.0006(16) 0.0098(15)
    C326 0.0249(16) 0.0237(16) 0.041(2) -0.0047(13) -0.0047(15) 0.0129(14)
    C331 0.0162(13) 0.0134(12) 0.0147(13) -0.0016(10) 0.0014(11) -0.0017(10)
    C332 0.0368(18) 0.0224(15) 0.0195(15) 0.0132(13) 0.0077(13) 0.0011(12)
    C333 0.054(2) 0.0313(17) 0.0153(15) 0.0234(16) 0.0113(15) 0.0034(13)
    C334 0.0340(17) 0.0214(15) 0.0188(15) 0.0074(13) 0.0022(13) 0.0031(12)
    C335 0.0246(15) 0.0168(14) 0.0233(15) 0.0049(11) 0.0052(12) 0.0005(11)
    C336 0.0220(14) 0.0160(13) 0.0213(14) 0.0013(11) 0.0075(12) -0.0017(11)
    N11 0.0142(11) 0.0107(10) 0.0191(12) -0.0009(8) 0.0049(9) 0.0012(8)
    O12 0.0152(9) 0.0148(9) 0.0242(10) -0.0008(8) 0.0091(8) 0.0014(8)
    O14 0.0261(11) 0.0180(10) 0.0280(11) -0.0059(8) 0.0152(9) -0.0034(8)
    P13 0.0123(3) 0.0117(3) 0.0142(3) -0.0008(2) 0.0027(3) -0.0002(2)
    Rh1 0.01250(12) 0.01060(11) 0.01490(12) -0.00047(7) 0.00457(8) 0.00021(7)
    O01 0.139(5) 0.057(3) 0.104(4) -0.010(3) 0.054(4) 0.007(2)
    C01 0.139(5) 0.057(3) 0.104(4) -0.010(3) 0.054(4) 0.007(2)
    C02 0.139(5) 0.057(3) 0.104(4) -0.010(3) 0.054(4) 0.007(2)
_geom_special_details
;
All e.s.d.'s (except the e.s.d. in the dihedral angle between two l.s. planes)
are estimated using the full covariance matrix. The cell e.s.d.'s are taken
into account individually in the estimation of e.s.d.'s in distances, angles
and torsion angles; correlations between e.s.d.'s in cell parameters are only
used when they are defined by crystal symmetry. An approximate (isotropic)
treatment of cell e.s.d.'s is used for estimating e.s.d.'s involving l.s.
planes.
;
loop_
    _geom_bond_atom_site_label_1
    _geom_bond_atom_site_label_2
    _geom_bond_site_symmetry_2
    _geom_bond_distance
    _geom_bond_publ_flag
    C1 C2 . 1.513(4) ?
    C1 H1A . 0.98 ?
    C1 H1B . 0.98 ?
    C1 H1C . 0.98 ?
    C2 N11 . 1.320(4) ?
    C2 C3 . 1.420(4) ?
    C3 C4 . 1.384(4) ?
    C3 H3 . 0.95 ?
    C4 O12 . 1.289(3) ?
    C4 C5 . 1.507(4) ?
    C5 H5A . 0.98 ?
    C5 H5B . 0.98 ?
    C5 H5C . 0.98 ?
    C14 O14 . 1.154(3) ?
    C14 Rh1 . 1.805(3) ?
    C111 C116 . 1.405(4) ?
    C111 C112 . 1.406(4) ?
    C111 N11 . 1.439(3) ?
    C112 C113 . 1.387(4) ?
    C112 C117 . 1.507(4) ?
    C113 C114 . 1.388(5) ?
    C113 H113 . 0.95 ?
    C114 C115 . 1.385(5) ?
    C114 H114 . 0.95 ?
    C115 C116 . 1.396(4) ?
    C115 H115 . 0.95 ?
    C116 C118 . 1.503(4) ?
    C117 H11A . 0.98 ?
    C117 H11B . 0.98 ?
    C117 H11C . 0.98 ?
    C118 H11D . 0.98 ?
    C118 H11E . 0.98 ?
    C118 H11F . 0.98 ?
    C311 C316 . 1.391(4) ?
    C311 C312 . 1.394(4) ?
    C311 P13 . 1.825(3) ?
    C312 C313 . 1.395(4) ?
    C312 H312 . 0.95 ?
    C313 C314 . 1.382(4) ?
    C313 H313 . 0.95 ?
    C314 C315 . 1.390(4) ?
    C314 H314 . 0.95 ?
    C315 C316 . 1.389(4) ?
    C315 H315 . 0.95 ?
    C316 H316 . 0.95 ?
    C321 C326 . 1.380(4) ?
    C321 C322 . 1.383(4) ?
    C321 P13 . 1.824(3) ?
    C322 C323 . 1.391(4) ?
    C322 H322 . 0.95 ?
    C323 C324 . 1.378(4) ?
    C323 H323 . 0.95 ?
    C324 C325 . 1.375(4) ?
    C324 H324 . 0.95 ?
    C325 C326 . 1.394(4) ?
    C325 H325 . 0.95 ?
    C326 H326 . 0.95 ?
    C331 C332 . 1.385(4) ?
    C331 C336 . 1.400(4) ?
    C331 P13 . 1.827(3) ?
    C332 C333 . 1.383(4) ?
    C332 H332 . 0.95 ?
    C333 C334 . 1.386(4) ?
    C333 H333 . 0.95 ?
    C334 C335 . 1.380(4) ?
    C334 H334 . 0.95 ?
    C335 C336 . 1.390(4) ?
    C335 H335 . 0.95 ?
    C336 H336 . 0.95 ?
    N11 Rh1 . 2.076(2) ?
    O12 Rh1 . 2.0277(19) ?
    P13 Rh1 . 2.2701(7) ?
    O01 C02 . 1.135(12) ?
    C01 C02 . 1.474(13) ?
    C01 H01A . 0.98 ?
    C01 H01B . 0.98 ?
    C01 H01C . 0.98 ?
    C02 C01 3_665 1.492(16) ?
loop_
    _geom_angle_atom_site_label_1
    _geom_angle_atom_site_label_2
    _geom_angle_atom_site_label_3
    _geom_angle_site_symmetry_1
    _geom_angle_site_symmetry_3
    _geom_angle
    _geom_angle_publ_flag
    C2 C1 H1A . . 109.5 ?
    C2 C1 H1B . . 109.5 ?
    H1A C1 H1B . . 109.5 ?
    C2 C1 H1C . . 109.5 ?
    H1A C1 H1C . . 109.5 ?
    H1B C1 H1C . . 109.5 ?
    N11 C2 C3 . . 123.8(2) ?
    N11 C2 C1 . . 120.5(2) ?
    C3 C2 C1 . . 115.8(2) ?
    C4 C3 C2 . . 127.1(3) ?
    C4 C3 H3 . . 116.5 ?
    C2 C3 H3 . . 116.5 ?
    O12 C4 C3 . . 125.6(3) ?
    O12 C4 C5 . . 113.9(2) ?
    C3 C4 C5 . . 120.4(3) ?
    C4 C5 H5A . . 109.5 ?
    C4 C5 H5B . . 109.5 ?
    H5A C5 H5B . . 109.5 ?
    C4 C5 H5C . . 109.5 ?
    H5A C5 H5C . . 109.5 ?
    H5B C5 H5C . . 109.5 ?
    O14 C14 Rh1 . . 177.7(2) ?
    C116 C111 C112 . . 121.1(3) ?
    C116 C111 N11 . . 119.5(2) ?
    C112 C111 N11 . . 119.3(2) ?
    C113 C112 C111 . . 118.4(3) ?
    C113 C112 C117 . . 121.2(3) ?
    C111 C112 C117 . . 120.4(3) ?
    C112 C113 C114 . . 121.3(3) ?
    C112 C113 H113 . . 119.3 ?
    C114 C113 H113 . . 119.3 ?
    C115 C114 C113 . . 119.6(3) ?
    C115 C114 H114 . . 120.2 ?
    C113 C114 H114 . . 120.2 ?
    C114 C115 C116 . . 121.2(3) ?
    C114 C115 H115 . . 119.4 ?
    C116 C115 H115 . . 119.4 ?
    C115 C116 C111 . . 118.3(3) ?
    C115 C116 C118 . . 121.3(3) ?
    C111 C116 C118 . . 120.4(3) ?
    C112 C117 H11A . . 109.5 ?
    C112 C117 H11B . . 109.5 ?
    H11A C117 H11B . . 109.5 ?
    C112 C117 H11C . . 109.5 ?
    H11A C117 H11C . . 109.5 ?
    H11B C117 H11C . . 109.5 ?
    C116 C118 H11D . . 109.5 ?
    C116 C118 H11E . . 109.5 ?
    H11D C118 H11E . . 109.5 ?
    C116 C118 H11F . . 109.5 ?
    H11D C118 H11F . . 109.5 ?
    H11E C118 H11F . . 109.5 ?
    C316 C311 C312 . . 118.7(3) ?
    C316 C311 P13 . . 123.2(2) ?
    C312 C311 P13 . . 118.1(2) ?
    C311 C312 C313 . . 120.8(3) ?
    C311 C312 H312 . . 119.6 ?
    C313 C312 H312 . . 119.6 ?
    C314 C313 C312 . . 119.8(3) ?
    C314 C313 H313 . . 120.1 ?
    C312 C313 H313 . . 120.1 ?
    C313 C314 C315 . . 119.8(3) ?
    C313 C314 H314 . . 120.1 ?
    C315 C314 H314 . . 120.1 ?
    C316 C315 C314 . . 120.3(3) ?
    C316 C315 H315 . . 119.8 ?
    C314 C315 H315 . . 119.8 ?
    C315 C316 C311 . . 120.5(3) ?
    C315 C316 H316 . . 119.7 ?
    C311 C316 H316 . . 119.7 ?
    C326 C321 C322 . . 119.0(3) ?
    C326 C321 P13 . . 121.6(2) ?
    C322 C321 P13 . . 119.3(2) ?
    C321 C322 C323 . . 120.2(3) ?
    C321 C322 H322 . . 119.9 ?
    C323 C322 H322 . . 119.9 ?
    C324 C323 C322 . . 120.6(3) ?
    C324 C323 H323 . . 119.7 ?
    C322 C323 H323 . . 119.7 ?
    C325 C324 C323 . . 119.4(3) ?
    C325 C324 H324 . . 120.3 ?
    C323 C324 H324 . . 120.3 ?
    C324 C325 C326 . . 120.1(3) ?
    C324 C325 H325 . . 119.9 ?
    C326 C325 H325 . . 119.9 ?
    C321 C326 C325 . . 120.6(3) ?
    C321 C326 H326 . . 119.7 ?
    C325 C326 H326 . . 119.7 ?
    C332 C331 C336 . . 119.2(3) ?
    C332 C331 P13 . . 117.9(2) ?
    C336 C331 P13 . . 122.8(2) ?
    C333 C332 C331 . . 120.5(3) ?
    C333 C332 H332 . . 119.7 ?
    C331 C332 H332 . . 119.7 ?
    C332 C333 C334 . . 120.3(3) ?
    C332 C333 H333 . . 119.9 ?
    C334 C333 H333 . . 119.9 ?
    C335 C334 C333 . . 119.6(3) ?
    C335 C334 H334 . . 120.2 ?
    C333 C334 H334 . . 120.2 ?
    C334 C335 C336 . . 120.5(3) ?
    C334 C335 H335 . . 119.7 ?
    C336 C335 H335 . . 119.7 ?
    C335 C336 C331 . . 119.8(3) ?
    C335 C336 H336 . . 120.1 ?
    C331 C336 H336 . . 120.1 ?
    C2 N11 C111 . . 118.0(2) ?
    C2 N11 Rh1 . . 125.79(18) ?
    C111 N11 Rh1 . . 116.24(17) ?
    C4 O12 Rh1 . . 127.13(18) ?
    C311 P13 C321 . . 103.27(12) ?
    C311 P13 C331 . . 103.55(12) ?
    C321 P13 C331 . . 103.59(12) ?
    C311 P13 Rh1 . . 119.08(9) ?
    C321 P13 Rh1 . . 113.64(9) ?
    C331 P13 Rh1 . . 112.06(9) ?
    C14 Rh1 O12 . . 177.36(10) ?
    C14 Rh1 N11 . . 93.02(11) ?
    O12 Rh1 N11 . . 89.38(8) ?
    C14 Rh1 P13 . . 91.59(9) ?
    O12 Rh1 P13 . . 85.95(6) ?
    N11 Rh1 P13 . . 174.36(7) ?
    C02 C01 H01A . . 109.5 ?
    C02 C01 H01B . . 109.5 ?
    H01A C01 H01B . . 109.5 ?
    C02 C01 H01C . . 109.5 ?
    H01A C01 H01C . . 109.5 ?
    H01B C01 H01C . . 109.5 ?
    O01 C02 C01 . . 117.7(13) ?
    O01 C02 C01 . 3_665 110.6(12) ?
    C01 C02 C01 . 3_665 131.4(9) ?
loop_
    _geom_torsion_atom_site_label_1
    _geom_torsion_atom_site_label_2
    _geom_torsion_atom_site_label_3
    _geom_torsion_atom_site_label_4
    _geom_torsion_site_symmetry_1
    _geom_torsion_site_symmetry_2
    _geom_torsion_site_symmetry_3
    _geom_torsion_site_symmetry_4
    _geom_torsion
    _geom_torsion_publ_flag
    N11 C2 C3 C4 . . . . -4.8(5) ?
    C1 C2 C3 C4 . . . . 175.4(3) ?
    C2 C3 C4 O12 . . . . 1.8(5) ?
    C2 C3 C4 C5 . . . . -177.6(3) ?
    C116 C111 C112 C113 . . . . -2.1(4) ?
    N11 C111 C112 C113 . . . . -177.7(3) ?
    C116 C111 C112 C117 . . . . 177.3(3) ?
    N11 C111 C112 C117 . . . . 1.7(4) ?
    C111 C112 C113 C114 . . . . 1.2(4) ?
    C117 C112 C113 C114 . . . . -178.3(3) ?
    C112 C113 C114 C115 . . . . 0.4(5) ?
    C113 C114 C115 C116 . . . . -1.1(4) ?
    C114 C115 C116 C111 . . . . 0.1(4) ?
    C114 C115 C116 C118 . . . . 178.5(3) ?
    C112 C111 C116 C115 . . . . 1.5(4) ?
    N11 C111 C116 C115 . . . . 177.1(2) ?
    C112 C111 C116 C118 . . . . -176.9(3) ?
    N11 C111 C116 C118 . . . . -1.3(4) ?
    C316 C311 C312 C313 . . . . 0.3(4) ?
    P13 C311 C312 C313 . . . . -178.5(2) ?
    C311 C312 C313 C314 . . . . 0.1(4) ?
    C312 C313 C314 C315 . . . . -0.3(4) ?
    C313 C314 C315 C316 . . . . 0.2(4) ?
    C314 C315 C316 C311 . . . . 0.1(4) ?
    C312 C311 C316 C315 . . . . -0.4(4) ?
    P13 C311 C316 C315 . . . . 178.3(2) ?
    C326 C321 C322 C323 . . . . -1.5(4) ?
    P13 C321 C322 C323 . . . . 175.9(2) ?
    C321 C322 C323 C324 . . . . 2.2(5) ?
    C322 C323 C324 C325 . . . . -1.5(5) ?
    C323 C324 C325 C326 . . . . 0.2(6) ?
    C322 C321 C326 C325 . . . . 0.2(5) ?
    P13 C321 C326 C325 . . . . -177.2(3) ?
    C324 C325 C326 C321 . . . . 0.5(6) ?
    C336 C331 C332 C333 . . . . -0.9(5) ?
    P13 C331 C332 C333 . . . . 178.1(3) ?
    C331 C332 C333 C334 . . . . 2.0(5) ?
    C332 C333 C334 C335 . . . . -2.0(5) ?
    C333 C334 C335 C336 . . . . 0.9(5) ?
    C334 C335 C336 C331 . . . . 0.2(4) ?
    C332 C331 C336 C335 . . . . -0.2(4) ?
    P13 C331 C336 C335 . . . . -179.2(2) ?
    C3 C2 N11 C111 . . . . 178.5(3) ?
    C1 C2 N11 C111 . . . . -1.7(4) ?
    C3 C2 N11 Rh1 . . . . -3.0(4) ?
    C1 C2 N11 Rh1 . . . . 176.8(2) ?
    C116 C111 N11 C2 . . . . 91.5(3) ?
    C112 C111 N11 C2 . . . . -92.9(3) ?
    C116 C111 N11 Rh1 . . . . -87.2(3) ?
    C112 C111 N11 Rh1 . . . . 88.5(3) ?
    C3 C4 O12 Rh1 . . . . 9.0(4) ?
    C5 C4 O12 Rh1 . . . . -171.64(18) ?
    C316 C311 P13 C321 . . . . 9.9(3) ?
    C312 C311 P13 C321 . . . . -171.4(2) ?
    C316 C311 P13 C331 . . . . 117.7(2) ?
    C312 C311 P13 C331 . . . . -63.6(2) ?
    C316 C311 P13 Rh1 . . . . -117.1(2) ?
    C312 C311 P13 Rh1 . . . . 61.6(2) ?
    C326 C321 P13 C311 . . . . 83.9(3) ?
    C322 C321 P13 C311 . . . . -93.4(2) ?
    C326 C321 P13 C331 . . . . -23.8(3) ?
    C322 C321 P13 C331 . . . . 158.9(2) ?
    C326 C321 P13 Rh1 . . . . -145.7(2) ?
    C322 C321 P13 Rh1 . . . . 37.0(2) ?
    C332 C331 P13 C311 . . . . 168.3(2) ?
    C336 C331 P13 C311 . . . . -12.7(3) ?
    C332 C331 P13 C321 . . . . -84.2(2) ?
    C336 C331 P13 C321 . . . . 94.8(3) ?
    C332 C331 P13 Rh1 . . . . 38.7(3) ?
    C336 C331 P13 Rh1 . . . . -142.3(2) ?
    C4 O12 Rh1 N11 . . . . -11.8(2) ?
    C4 O12 Rh1 P13 . . . . 165.0(2) ?
    C2 N11 Rh1 C14 . . . . -170.1(2) ?
    C111 N11 Rh1 C14 . . . . 8.5(2) ?
    C2 N11 Rh1 O12 . . . . 8.8(2) ?
    C111 N11 Rh1 O12 . . . . -172.62(19) ?
    C311 P13 Rh1 C14 . . . . -14.40(13) ?
    C321 P13 Rh1 C14 . . . . -136.42(13) ?
    C331 P13 Rh1 C14 . . . . 106.57(13) ?
    C311 P13 Rh1 O12 . . . . 166.55(12) ?
    C321 P13 Rh1 O12 . . . . 44.53(11) ?
    C331 P13 Rh1 O12 . . . . -72.48(11) ?
loop_
    _geom_hbond_atom_site_label_D
    _geom_hbond_atom_site_label_H
    _geom_hbond_atom_site_label_A
    _geom_hbond_site_symmetry_A
    _geom_hbond_distance_DH
    _geom_hbond_distance_HA
    _geom_hbond_distance_DA
    _geom_hbond_angle_DHA
    C332 H332 O12 . 0.95 2.38 3.201(3) 144
    C334 H334 O14 4_566 0.95 2.51 3.201(4) 130
    C1 H1B O01 2_655 0.98 2.54 3.372(9) 142
