# Supplementary material for: Carbonyl[4-(2,6-dimethyl­phenyl­amino)pent-3-en-2-onato-κ2 N,O](triphenyl­phosphine-κP)rhodium(I) acetone hemi­solvate
Source: Acta Crystallogr Sect E Struct Rep Online. 2009 Nov 18;65(Pt 12):m1606–7. doi: 10.1107/S160053680904817X (PMC2972166; doi:10.1107/S160053680904817X)
Supplement: Supplementary file 2 [file e-65-m1606-Isup2.hkl]

#
# h,k,l, Fc-squared, Fo-squared, sigma(Fo-squared) and status flag
#
data_I
_shelx_title ' 8Ltv4_0ma in P2(1)/c'
_shelx_refln_list_code          4
_shelx_F_calc_maximum      365.90
_exptl_crystal_F_000      1288.00
_reflns_d_resolution_high  0.7488
 
loop_
 _symmetry_equiv_pos_as_xyz
 'x, y, z'
 '-x, y+1/2, -z+1/2'
 '-x, -y, -z'
 'x, -y-1/2, z-1/2'
 
_cell_length_a    16.8558
_cell_length_b    11.4028
_cell_length_c    16.4059
_cell_angle_alpha  90.000
_cell_angle_beta  108.733
_cell_angle_gamma  90.000
 
_shelx_F_squared_multiplier     1.000
 
loop_
 _refln_index_h
 _refln_index_k
 _refln_index_l
 _refln_F_squared_calc
 _refln_F_squared_meas
 _refln_F_squared_sigma
 _refln_observed_status
   1   0   0     5145.01       -1.18      1.18 o
   2   0   0    81484.45    86657.70   1485.25 o
   3   0   0    24516.15    26826.77    466.52 o
   4   0   0     4208.77     5504.42    139.13 o
   5   0   0       27.10       27.34      7.38 o
   6   0   0    22890.41    21261.64    383.30 o
   7   0   0    32032.93    34733.83    614.45 o
   8   0   0     5983.49     5689.17    144.24 o
   9   0   0    16026.15    15637.22    344.65 o
  10   0   0     4048.90     3663.34    109.72 o
  11   0   0     5371.74     4779.68    266.40 o
  12   0   0    13941.59    13141.49    308.62 o
  13   0   0     2957.88     3425.28    172.45 o
  14   0   0     2843.96     2771.86    126.60 o
  15   0   0     9287.10     9391.26    338.06 o
  16   0   0      262.00      267.46     73.31 o
  17   0   0     8692.77     8786.88    445.32 o
  18   0   0      123.06      150.70     70.60 o
  19   0   0     6669.14     6762.58    389.65 o
  20   0   0       65.77      357.07     93.68 o
  21   0   0     5977.88     6486.98    400.51 o
   1   1   0    20245.27    19069.43   1070.75 o
   2   1   0        3.83       13.42      5.85 o
   3   1   0     3077.07     4013.60    111.79 o
   4   1   0    18732.47    18619.89    271.22 o
   5   1   0     3002.40     2945.07     69.90 o
   6   1   0    10145.26    10838.84    146.21 o
   7   1   0     2907.45     2771.18     50.25 o
   8   1   0     2224.61     2053.89     45.14 o
   9   1   0     4499.30     4140.86     82.11 o
  10   1   0     3166.05     3046.42     68.68 o
  11   1   0     3317.06     3380.72     75.93 o
  12   1   0     3268.68     3310.67     99.72 o
  13   1   0     3375.64     2992.95     81.13 o
  14   1   0     1540.47     1424.56     62.49 o
  15   1   0       75.62       73.00     23.34 o
  16   1   0     2313.52     2163.57    145.95 o
  17   1   0        1.89      -13.72     27.40 o
  18   1   0      833.69     1017.87    100.58 o
  19   1   0       91.77       74.62     40.01 o
  20   1   0     2048.39     2544.66    162.90 o
  21   1   0      168.70      196.90     74.67 o
   0   2   0     3011.77     2950.63     59.85 o
   1   2   0     2206.93     2209.09     40.48 o
   2   2   0     1156.91     1177.96     20.17 o
   3   2   0     2246.47     2747.85    115.16 o
   4   2   0     3520.73     3419.91     51.19 o
   5   2   0      694.19      929.48     25.98 o
   6   2   0      511.61      317.31     13.30 o
   7   2   0      415.38      387.78     18.96 o
   8   2   0     6158.31     6760.41    117.38 o
   9   2   0     1503.88     1463.52     46.55 o
  10   2   0     3482.60     3728.31     78.42 o
  11   2   0       16.37       24.52     10.12 o
  12   2   0     1059.95      975.12     41.63 o
  13   2   0       54.21       39.29     14.42 o
  14   2   0       15.55       -0.90     14.14 o
  15   2   0     1220.15     1237.74     75.63 o
  16   2   0      286.54      335.64     67.91 o
  17   2   0       12.68       -9.41     27.35 o
  18   2   0      303.42      292.50     59.31 o
  19   2   0       34.93      -18.16     33.65 o
  20   2   0      352.84      399.28    100.47 o
  21   2   0       21.77      -14.86     45.48 o
   1   3   0    68679.11    74911.40    967.14 o
   2   3   0     5945.78     6685.67     90.63 o
   3   3   0     5642.89     6350.96    151.65 o
   4   3   0     1872.84     1629.35     36.16 o
   5   3   0     1453.24     1199.42     31.16 o
   6   3   0     1379.44     1509.70     34.12 o
   7   3   0     1465.89     1358.37     30.70 o
   8   3   0     2568.43     2696.11     54.71 o
   9   3   0     2975.65     3056.33     62.66 o
  10   3   0     1915.44     1698.91     48.99 o
  11   3   0     3838.47     3647.06     84.72 o
  12   3   0     1210.86     1227.66     44.94 o
  13   3   0     1350.53     1401.79     57.63 o
  14   3   0     1823.36     1746.12     84.66 o
  15   3   0      513.32      491.73     52.55 o
  16   3   0     2939.04     2839.37    117.93 o
  17   3   0      572.59      509.81     71.41 o
  18   3   0      921.06     1016.90    137.80 o
  19   3   0        7.06       12.30     44.12 o
  20   3   0      953.42     1043.69    108.90 o
   0   4   0     5419.58     7129.41    169.97 o
   1   4   0       16.91        2.22      3.64 o
   2   4   0     5651.56     6239.77    107.05 o
   3   4   0       39.55       44.54      7.46 o
   4   4   0     7321.05     7433.57    137.34 o
   5   4   0     1352.74     1428.52     35.72 o
   6   4   0      345.19      482.85     22.30 o
   7   4   0     2554.14     2718.98     69.46 o
   8   4   0      673.75      714.49     41.26 o
   9   4   0        2.10       12.92     10.78 o
  10   4   0      805.46      759.29     38.02 o
  11   4   0       40.70       51.53     13.43 o
  12   4   0     1602.26     1730.65     59.83 o
  13   4   0      105.45       52.89     27.51 o
  14   4   0      502.05      427.72     46.27 o
  15   4   0        2.36      -12.17     18.62 o
  16   4   0       63.01        8.32     24.48 o
  17   4   0       71.45       60.06     30.32 o
  18   4   0      280.94      260.99     56.93 o
  19   4   0      367.79      336.50     64.18 o
  20   4   0        8.43       -6.29     37.67 o
   1   5   0     7090.51     6923.21    106.68 o
   2   5   0     2428.81     2486.62     48.25 o
   3   5   0      915.22      791.02     32.41 o
   4   5   0      874.48      869.37     33.35 o
   5   5   0     1973.17     1719.34     54.97 o
   6   5   0        3.24        1.72      7.46 o
   7   5   0    13552.68    13276.68    255.66 o
   8   5   0      587.54      731.59     33.45 o
   9   5   0     3744.91     4103.87    101.16 o
  10   5   0      756.99      602.49     34.45 o
  11   5   0      610.88      411.63     31.25 o
  12   5   0     1561.12     1833.28    100.33 o
  13   5   0      252.49      358.29     55.01 o
  14   5   0     4553.86     4435.34    148.74 o
  15   5   0       66.63       58.32     26.37 o
  16   5   0     1563.14     1547.65    190.11 o
  17   5   0      550.24      394.69     51.32 o
  18   5   0     1151.33     1224.63    174.46 o
  19   5   0      408.13      342.69     69.56 o
  20   5   0      380.50      370.62     78.07 o
   0   6   0     9655.38    10238.08    291.24 o
   1   6   0      172.17      276.06     22.17 o
   2   6   0    26280.57    26761.36    393.73 o
   3   6   0       93.42      149.49     10.92 o
   4   6   0    21688.73    22093.21    407.41 o
   5   6   0     3042.64     3082.27     78.11 o
   6   6   0    14021.47    13701.52    263.87 o
   7   6   0     3045.02     2891.77     92.39 o
   8   6   0    12142.78    12415.76    291.88 o
   9   6   0     1132.04     1102.93     43.50 o
  10   6   0    11928.77    11648.54    238.75 o
  11   6   0     6540.16     6783.87    156.37 o
  12   6   0     6015.11     5726.58    170.76 o
  13   6   0     9289.85     9459.38    252.91 o
  14   6   0      328.92      265.62     44.27 o
  15   6   0     4658.86     4707.33    165.70 o
  16   6   0      676.03      590.52     59.57 o
  17   6   0     4300.86     4459.88    162.28 o
  18   6   0      206.52      121.26     46.90 o
  19   6   0     3970.31     3826.31    192.60 o
   1   7   0     1645.88     1683.94     90.81 o
   2   7   0       12.03       15.09      9.29 o
   3   7   0     4395.37     4267.61     77.86 o
   4   7   0     1056.95     1164.87     41.82 o
   5   7   0     1937.02     1987.63     60.79 o
   6   7   0      957.00      872.63     37.92 o
   7   7   0     1185.88     1120.92     43.54 o
   8   7   0     1169.12     1152.26     55.99 o
   9   7   0       16.40       46.32     18.60 o
  10   7   0     2802.77     2991.41    103.20 o
  11   7   0      776.61      835.25     82.63 o
  12   7   0      338.91      357.27     39.57 o
  13   7   0     1363.36     1284.61    158.46 o
  14   7   0      732.80      855.77    111.15 o
  15   7   0      643.23      624.92     58.20 o
  16   7   0      297.38      241.12     41.60 o
  17   7   0       14.15      -16.75     25.89 o
  18   7   0      413.08      446.54     58.26 o
   0   8   0     4083.97     4699.79    134.54 o
   1   8   0      288.19      185.54     20.51 o
   2   8   0     2154.23     2200.20     55.85 o
   3   8   0     1513.66     1618.78     50.40 o
   4   8   0      306.16      276.53     29.59 o
   5   8   0      232.61      284.48     49.00 o
   6   8   0       36.95       42.93     13.20 o
   7   8   0     1721.00     1651.14     56.79 o
   8   8   0     3760.81     3738.84     98.05 o
   9   8   0      351.89      320.63     26.48 o
  10   8   0      623.90      596.26     46.54 o
  11   8   0       63.75       86.34     70.60 o
  12   8   0      978.32      951.89     98.73 o
  13   8   0      312.87      173.51     84.18 o
  14   8   0      953.37      934.72    160.88 o
  15   8   0     1192.14     1403.66    232.16 o
  16   8   0       77.06       38.06     30.70 o
  17   8   0      278.44      231.16     46.00 o
  18   8   0      309.93      330.26     66.48 o
   1   9   0     3745.14     4196.86    100.78 o
   2   9   0      112.99       75.09     14.46 o
   3   9   0     7489.63     7496.98    180.82 o
   4   9   0      309.05      393.72     32.54 o
   5   9   0    12033.68    13141.73    336.30 o
   6   9   0      912.97      785.59     41.86 o
   7   9   0     5902.31     5946.98    171.29 o
   8   9   0      485.93      562.77     44.34 o
   9   9   0     1438.17     1591.28     75.63 o
  10   9   0      218.35      110.23     46.34 o
  11   9   0     1969.16     1932.50     86.62 o
  12   9   0     3334.84     3305.42    121.54 o
  13   9   0      527.38      443.11    110.84 o
  14   9   0     5064.72     5299.05    247.30 o
  15   9   0       13.80       50.91     44.16 o
  16   9   0     1927.25     1906.54    196.18 o
  17   9   0      211.91      237.39     74.34 o
   0  10   0      963.27     1023.20     70.08 o
   1  10   0      136.38      164.89     38.26 o
   2  10   0     2324.25     2680.92    100.37 o
   3  10   0      360.23      249.80     33.96 o
   4  10   0     1468.56     1451.63     71.25 o
   5  10   0      608.65      642.01     49.68 o
   6  10   0     5454.03     5613.80    182.13 o
   7  10   0       62.75       74.43     24.29 o
   8  10   0      464.85      431.86     42.70 o
   9  10   0     2196.13     2348.80     95.38 o
  10  10   0       20.08        9.12     21.88 o
  11  10   0      531.65      481.88     46.15 o
  12  10   0      914.44      879.13     61.31 o
  13  10   0     1151.14     1093.50     68.41 o
  14  10   0     1202.49     1215.29    126.55 o
  15  10   0      679.42      873.54    264.75 o
  16  10   0      330.42      346.20     93.00 o
   1  11   0      925.07     1010.60     74.81 o
   2  11   0      204.66      206.61     63.81 o
   3  11   0     1338.16     1167.45     97.07 o
   4  11   0      203.41      165.87     35.23 o
   5  11   0      663.38      690.09     54.27 o
   6  11   0      147.29      128.86     30.05 o
   7  11   0       49.26       66.34     25.27 o
   8  11   0       20.23      -19.62     19.62 o
   9  11   0     1365.17     1455.01    120.10 o
  10  11   0        3.59       14.82     24.04 o
  11  11   0      517.02      480.76     85.41 o
  12  11   0      315.69      189.53     85.53 o
  13  11   0      519.90      526.31     92.75 o
  14  11   0      529.96      430.27     89.28 o
   0  12   0     1762.76     1735.11    141.20 o
   1  12   0      117.40      143.01     37.29 o
   2  12   0     3233.14     3230.91    151.38 o
   3  12   0      408.17      296.67     47.74 o
   4  12   0     5969.83     5818.62    601.45 o
   5  12   0      703.39      585.34     61.28 o
   6  12   0     3034.95     3293.97    141.58 o
   7  12   0      604.78      659.51    112.69 o
   8  12   0     1351.07     1303.44     84.09 o
   9  12   0      591.19      654.61     75.35 o
  10  12   0     1845.56     1995.80    103.86 o
  11  12   0      523.86      549.86    126.26 o
  12  12   0      755.51      734.50    152.06 o
  13  12   0      819.09      901.50    162.92 o
   1  13   0      133.23      102.50     36.48 o
   2  13   0       33.26       69.04     31.51 o
   3  13   0      334.24      295.07     50.34 o
   4  13   0       18.33       28.53     30.31 o
   5  13   0      510.38      469.81     60.01 o
   6  13   0        3.91        2.54     28.62 o
   7  13   0       10.99       40.24     30.38 o
   8  13   0      207.14      220.29     90.96 o
   9  13   0       30.58       17.65     69.24 o
  10  13   0       19.89      -10.86     61.10 o
  11  13   0       52.28       54.31     77.39 o
   0  14   0      878.77      982.96    124.91 o
   1  14   0       79.25       41.41     34.56 o
   2  14   0     1642.05     1879.32    114.82 o
   3  14   0        7.76      -27.79     27.79 o
   4  14   0     2215.64     2295.07    127.46 o
   5  14   0      466.46      539.27     66.73 o
   6  14   0      902.72      956.78     85.12 o
   7  14   0      128.73      203.65     51.39 o
   8  14   0      799.38      883.85    149.34 o
   1  15   0     2758.48     2994.51    152.85 o
   2  15   0       96.61       94.12     47.01 o
   3  15   0     3415.13     4180.12    187.11 o
 -21   1   1     1509.92     1505.69    134.15 o
 -20   1   1      265.60      208.01    113.37 o
 -19   1   1     2223.49     2542.02    270.18 o
 -18   1   1      445.42      394.33     66.47 o
 -17   1   1     2291.70     2337.80    197.54 o
 -16   1   1      508.05      460.44     50.13 o
 -15   1   1     6532.68     7089.45    173.34 o
 -14   1   1      802.95     1046.44     48.61 o
 -13   1   1     7482.39     7230.30    150.28 o
 -12   1   1      572.54      634.95     35.21 o
 -11   1   1     4497.33     4653.18     94.60 o
 -10   1   1      120.93      117.68     14.27 o
  -9   1   1     9661.01     9986.54    164.54 o
  -8   1   1      242.86      146.83     12.93 o
  -7   1   1    30692.30    29656.25    373.74 o
  -6   1   1     5979.18     6737.63     96.99 o
  -5   1   1     5309.45     5777.20     82.76 o
  -4   1   1    10674.33     9838.88    129.03 o
  -3   1   1     3077.80     2738.17     41.41 o
  -2   1   1    10424.03    10667.44    134.74 o
  -1   1   1     4167.72     4115.26     63.45 o
   0   1   1    13933.63    13826.43    200.08 o
   1   1   1     9983.84     9866.79    178.51 o
   2   1   1    25533.52    26538.42    354.72 o
   3   1   1    34053.23    36953.99    483.07 o
   4   1   1     9670.54     9456.83    133.92 o
   5   1   1      771.67      600.06     29.06 o
   6   1   1     4717.54     5505.33     81.99 o
   7   1   1     1620.23     2075.80     43.66 o
   8   1   1     6442.58     6014.43    106.66 o
   9   1   1      632.33      754.98     41.59 o
  10   1   1    14467.90    14170.46    226.66 o
  11   1   1       18.81       54.28     14.46 o
  12   1   1     9737.51     9821.02    172.40 o
  13   1   1       39.81       45.71     16.70 o
  14   1   1     3757.20     3607.18    119.88 o
  15   1   1       22.51       10.71     20.57 o
  16   1   1     1188.68     1087.67    221.98 o
  17   1   1      536.06      478.30     70.56 o
  18   1   1     2013.79     1921.68    132.90 o
  19   1   1      192.74      258.60     60.39 o
  20   1   1      792.27      790.14    101.01 o
 -21   2   1      834.66      958.78    110.51 o
 -20   2   1      472.64      543.83    164.28 o
 -19   2   1      464.05      386.41     96.39 o
 -18   2   1      407.72      413.35     66.82 o
 -17   2   1      500.41      440.28     65.24 o
 -16   2   1     3662.31     3769.12    138.20 o
 -15   2   1      521.67      659.72     57.92 o
 -14   2   1     4222.65     4266.57    245.35 o
 -13   2   1        0.08       23.90     12.98 o
 -12   2   1     6546.49     6944.65    142.25 o
 -11   2   1      841.08      874.62     53.06 o
 -10   2   1     8475.21     8605.16    161.55 o
  -9   2   1      387.59      424.85     22.74 o
  -8   2   1     8883.39     9409.70    142.04 o
  -7   2   1     4181.46     3962.55     65.08 o
  -6   2   1     6857.00     6228.25     98.17 o
  -5   2   1     2878.68     3276.19     81.06 o
  -4   2   1     1450.41     1691.17     32.99 o
  -3   2   1       61.37       30.23      4.89 o
  -2   2   1       25.84       10.35      3.14 o
  -1   2   1        3.72       10.81      3.72 o
   0   2   1     2676.81     2808.16     43.80 o
   1   2   1     1200.42     1264.76     25.34 o
   2   2   1    16094.24    16488.51    297.62 o
   3   2   1     1845.04     1497.01     30.72 o
   4   2   1      683.54      525.07     25.00 o
   5   2   1     9294.06    10369.25    137.68 o
   6   2   1     5414.10     6427.11     92.57 o
   7   2   1     1325.79     1057.71     27.57 o
   8   2   1      570.40      836.78     27.32 o
   9   2   1     9172.06     9671.14    179.12 o
  10   2   1        6.87       78.17     15.84 o
  11   2   1     5167.56     5156.65    166.51 o
  12   2   1      269.57      283.18     29.22 o
  13   2   1     6024.05     6327.62    183.79 o
  14   2   1      268.14      164.32     31.05 o
  15   2   1     1802.54     1960.05     93.48 o
  16   2   1      186.84      221.45     49.27 o
  17   2   1      996.28     1157.38    101.67 o
  18   2   1        2.84      -25.46     29.27 o
  19   2   1      450.95      421.40     74.59 o
  20   2   1       48.45       15.91     45.59 o
 -21   3   1       27.39       83.92     50.64 o
 -20   3   1       39.64       49.49    103.86 o
 -19   3   1       89.23       67.60     40.09 o
 -18   3   1       41.42       -1.62     28.99 o
 -17   3   1      292.22      180.66     37.21 o
 -16   3   1      417.49      415.57     50.06 o
 -15   3   1      119.00       91.05     35.18 o
 -14   3   1       15.62       16.98     21.92 o
 -13   3   1     1739.68     1692.80     67.00 o
 -12   3   1       27.04       28.35     11.60 o
 -11   3   1      365.21      422.53     32.10 o
 -10   3   1     1090.31     1289.68     49.96 o
  -9   3   1      254.11      250.53     19.32 o
  -8   3   1     1339.36     1643.47     42.10 o
  -7   3   1     4323.06     4283.62     72.40 o
  -6   3   1     1751.46     1851.14     37.85 o
  -5   3   1     5953.35     6286.11     90.03 o
  -4   3   1     3291.12     3280.88     51.61 o
  -3   3   1     2403.40     2588.44     54.44 o
  -2   3   1     2941.19     3172.50     57.44 o
  -1   3   1     4762.51     4625.37     66.14 o
   0   3   1     1860.62     1773.39     32.78 o
   1   3   1     3100.48     3390.60     49.63 o
   2   3   1    20948.59    22270.08    323.96 o
   3   3   1     4694.54     4875.57    108.33 o
   4   3   1     1506.41     1456.40     35.92 o
   5   3   1      524.06      686.71     21.96 o
   6   3   1      190.46      325.29     21.10 o
   7   3   1      185.54      236.37     22.71 o
   8   3   1      172.51      184.90     11.78 o
   9   3   1      125.13      135.82     11.87 o
  10   3   1       28.80       35.54     11.16 o
  11   3   1       35.28       39.21     11.39 o
  12   3   1      179.94      228.11     20.86 o
  13   3   1      270.67      309.40     59.56 o
  14   3   1      145.59      131.60     30.13 o
  15   3   1      158.31      148.94     46.95 o
  16   3   1      204.33      152.62     59.39 o
  17   3   1      375.37      389.03    123.55 o
  18   3   1       30.40       15.26     34.07 o
  19   3   1        2.97       36.79     39.78 o
  20   3   1      267.40      321.63     69.56 o
 -20   4   1      780.22     1032.73    107.57 o
 -19   4   1      636.17      628.17    161.56 o
 -18   4   1     1393.32     1454.18    114.62 o
 -17   4   1     1256.29     1272.28    122.27 o
 -16   4   1     3037.92     3186.52    126.00 o
 -15   4   1      576.18      586.09     56.16 o
 -14   4   1    11353.31    11111.08    286.34 o
 -13   4   1      392.32      541.83     72.67 o
 -12   4   1     4678.10     4410.50    107.06 o
 -11   4   1     1043.61      949.23     36.90 o
 -10   4   1     6564.61     6474.89    127.18 o
  -9   4   1     1458.28     1722.10     42.09 o
  -8   4   1    13471.94    11865.69    185.51 o
  -7   4   1      921.27      788.02     23.83 o
  -6   4   1    20498.17    19729.58    290.60 o
  -5   4   1     2001.08     2014.44     37.30 o
  -4   4   1    14758.52    15458.21    215.59 o
  -3   4   1     5412.65     5292.50     83.74 o
  -2   4   1    28359.83    28590.22    412.51 o
  -1   4   1    13189.19    12915.88    168.62 o
   0   4   1    26882.30    27002.23    359.82 o
   1   4   1    18829.05    19238.35    243.19 o
   2   4   1     1479.27     1333.44     38.25 o
   3   4   1     9871.54     9814.88    154.76 o
   4   4   1      538.20      433.29     16.42 o
   5   4   1    11426.72    11656.13    183.54 o
   6   4   1      837.95     1076.94     69.18 o
   7   4   1     9000.00     9453.31    187.46 o
   8   4   1        0.65       17.13      8.83 o
   9   4   1     8168.93     7694.09    164.40 o
  10   4   1      188.43      112.97     31.16 o
  11   4   1     7335.41     7189.88    163.33 o
  12   4   1      122.16      140.48     21.12 o
  13   4   1     6705.88     6227.55    183.63 o
  14   4   1        8.79       15.46     19.64 o
  15   4   1     3844.31     3608.11    263.83 o
  16   4   1     1687.87     1625.01    112.29 o
  17   4   1     2876.14     2918.62    230.13 o
  18   4   1      211.96      175.02     76.03 o
  19   4   1     1485.62     1261.50    111.93 o
  20   4   1      446.81      336.48     69.41 o
 -20   5   1     2569.16     2773.26    214.51 o
 -19   5   1     2545.35     2518.14    152.85 o
 -18   5   1     1582.09     1440.32    125.80 o
 -17   5   1     2829.26     3343.27    168.48 o
 -16   5   1     1838.63     1974.58     99.48 o
 -15   5   1     4692.24     4799.54    161.12 o
 -14   5   1      992.20     1025.13     68.42 o
 -13   5   1     9520.39     9569.66    300.03 o
 -12   5   1      164.56      180.94     24.39 o
 -11   5   1    13588.81    13595.35    275.26 o
 -10   5   1      575.70      432.86     30.49 o
  -9   5   1    14090.74    13645.02    269.12 o
  -8   5   1      670.73      636.33     32.37 o
  -7   5   1    10313.94     9937.99    208.76 o
  -6   5   1     3261.74     3199.72    131.45 o
  -5   5   1     9033.19     8505.29    138.47 o
  -4   5   1      791.27      671.86     20.97 o
  -3   5   1     4599.85     4082.73     69.75 o
  -2   5   1    12705.63    13595.85    209.82 o
  -1   5   1    14074.92    14586.32    191.95 o
   0   5   1    37751.25    38171.76    472.46 o
   1   5   1    10504.42    10320.27    139.65 o
   2   5   1    10441.11    10388.89    150.77 o
   3   5   1     8169.13     8105.90    146.59 o
   4   5   1    11057.33    11204.49    195.16 o
   5   5   1     5809.66     6146.80    153.05 o
   6   5   1    17915.83    18452.45    339.91 o
   7   5   1      458.45      632.71     61.74 o
   8   5   1     6231.88     6379.30    208.31 o
   9   5   1        0.27       78.75     44.80 o
  10   5   1     7166.68     7389.57    162.28 o
  11   5   1      130.15      127.59     34.33 o
  12   5   1     9066.18     9162.58    241.13 o
  13   5   1        8.01       16.71     19.79 o
  14   5   1     3233.91     3296.26    122.74 o
  15   5   1      330.84      294.60     41.71 o
  16   5   1     3653.75     3648.20    138.56 o
  17   5   1      472.16      365.63     49.52 o
  18   5   1     3217.61     3458.55    173.84 o
  19   5   1      751.80      984.11    100.96 o
 -19   6   1      582.11      460.84    129.66 o
 -18   6   1       16.87       66.73     33.44 o
 -17   6   1      291.66      301.45     63.67 o
 -16   6   1        0.22       11.79     24.16 o
 -15   6   1      106.52       74.53     33.31 o
 -14   6   1       12.39        7.04     20.23 o
 -13   6   1       99.32       39.16     37.71 o
 -12   6   1      967.28     1090.21     64.77 o
 -11   6   1      453.83      610.84     37.16 o
 -10   6   1     4548.65     4061.51    123.46 o
  -9   6   1       14.59        7.39     13.13 o
  -8   6   1     2839.39     2937.50    122.76 o
  -7   6   1       44.84       56.80     16.69 o
  -6   6   1      130.27      130.87     16.56 o
  -5   6   1       66.45       80.34      8.82 o
  -4   6   1     1570.44     1422.17     34.16 o
  -3   6   1        6.57       -0.34      8.25 o
  -2   6   1        8.29       20.51      7.93 o
  -1   6   1     2497.16     2592.36     57.56 o
   0   6   1      647.73      756.71     27.27 o
   1   6   1     1002.44     1223.47     31.16 o
   2   6   1     1629.47     1543.67     38.10 o
   3   6   1      262.45      322.84     20.53 o
   4   6   1        9.35       33.87      9.20 o
   5   6   1       16.80       11.48      9.01 o
   6   6   1        1.32        5.54      8.03 o
   7   6   1     1255.10     1122.45     48.68 o
   8   6   1        1.23        8.81     12.74 o
   9   6   1     1386.60     1404.73     67.80 o
  10   6   1     2144.03     1878.24     81.52 o
  11   6   1     1330.50     1185.39     49.18 o
  12   6   1        0.87      -11.93     30.15 o
  13   6   1      338.13      299.20     39.34 o
  14   6   1      369.48      307.11     41.48 o
  15   6   1       73.92       65.92     36.94 o
  16   6   1       23.15        8.90     26.08 o
  17   6   1       33.97        8.38     27.78 o
  18   6   1       38.43       16.49     35.60 o
  19   6   1      137.87      145.53     59.02 o
 -19   7   1      735.92      650.93     84.91 o
 -18   7   1        0.76       30.16     31.21 o
 -17   7   1     1762.89     2033.27    161.80 o
 -16   7   1       84.44       40.31     27.91 o
 -15   7   1     3417.70     3529.06    133.72 o
 -14   7   1      348.84      440.20     48.05 o
 -13   7   1      723.84      878.52     61.48 o
 -12   7   1       90.67       74.00     24.02 o
 -11   7   1     2610.20     2670.97    141.88 o
 -10   7   1        0.36        1.36     16.21 o
  -9   7   1     7379.85     7397.51    197.62 o
  -8   7   1      736.80      768.84     50.65 o
  -7   7   1     2315.80     2325.06     72.32 o
  -6   7   1      196.26      131.19     19.40 o
  -5   7   1     6802.87     6656.43    130.63 o
  -4   7   1      224.16      237.43     18.30 o
  -3   7   1     9328.57     9783.49    164.25 o
  -2   7   1     4293.64     4509.50     98.55 o
  -1   7   1     2934.74     3095.53     68.08 o
   0   7   1     5431.49     5616.20    104.45 o
   1   7   1     2305.12     2268.86     53.90 o
   2   7   1     2374.14     2488.66     65.58 o
   3   7   1      323.55      255.45     21.06 o
   4   7   1      957.51      960.52     38.80 o
   5   7   1      420.68      504.57     28.61 o
   6   7   1     1696.93     1678.92     52.20 o
   7   7   1        0.94        8.71      9.17 o
   8   7   1     6257.72     6435.40    171.82 o
   9   7   1      237.46      282.60     29.71 o
  10   7   1     5741.96     5999.41    168.18 o
  11   7   1      477.40      407.64     38.09 o
  12   7   1     2806.67     3006.28    160.55 o
  13   7   1       81.25       62.91     45.23 o
  14   7   1     2982.14     3000.56    116.77 o
  15   7   1      112.36      135.11     47.53 o
  16   7   1     1827.27     1655.40    125.86 o
  17   7   1      112.73      121.81     37.23 o
  18   7   1      344.65      260.77     70.60 o
 -18   8   1     1596.24     1746.33    150.00 o
 -17   8   1       80.26       90.56     35.03 o
 -16   8   1      939.11      946.97    186.00 o
 -15   8   1        0.77      -15.69     35.53 o
 -14   8   1      559.14      506.11     78.70 o
 -13   8   1       51.73       41.68     35.17 o
 -12   8   1     1067.96     1058.18    102.06 o
 -11   8   1      338.54      344.32     58.76 o
 -10   8   1     3622.20     3567.54    123.14 o
  -9   8   1      262.03      218.20     28.30 o
  -8   8   1      133.99      107.37     19.99 o
  -7   8   1       29.56       18.77     13.13 o
  -6   8   1        7.81       14.50     14.77 o
  -5   8   1      178.06      125.62     18.88 o
  -4   8   1     3346.06     3009.53     68.59 o
  -3   8   1     1172.79     1248.38     44.73 o
  -2   8   1     1294.92     1329.19     54.17 o
  -1   8   1     5307.89     5658.26    108.79 o
   0   8   1      658.59      720.19     31.92 o
   1   8   1     2901.97     3026.87     68.47 o
   2   8   1      325.89      227.98     17.90 o
   3   8   1      937.65      992.81     40.97 o
   4   8   1     1285.58     1324.93     50.24 o
   5   8   1     1987.20     1995.06     62.20 o
   6   8   1     1302.59     1459.95     57.03 o
   7   8   1     1333.51     1374.99     58.79 o
   8   8   1       23.09       44.81     12.39 o
   9   8   1        5.11       22.79     14.70 o
  10   8   1      564.66      577.40     42.12 o
  11   8   1      992.76     1292.14    243.70 o
  12   8   1       70.13       12.39     32.87 o
  13   8   1       24.45       42.71     36.50 o
  14   8   1       59.70       27.88     38.36 o
  15   8   1       95.90      134.04     33.14 o
  16   8   1      274.22      192.78     37.47 o
  17   8   1     1516.00     1515.99    141.42 o
 -17   9   1      305.60      305.61     78.20 o
 -16   9   1       68.87       72.68     84.18 o
 -15   9   1      111.22       98.02     51.60 o
 -14   9   1      328.54      410.50     93.68 o
 -13   9   1       22.85        4.76     22.02 o
 -12   9   1      280.45      236.08     36.76 o
 -11   9   1        0.36       28.60     20.59 o
 -10   9   1       16.59       -4.13     18.73 o
  -9   9   1      179.04      156.80     27.03 o
  -8   9   1       75.61       55.17     21.02 o
  -7   9   1     1966.44     1983.10    121.49 o
  -6   9   1      201.84      199.79     38.80 o
  -5   9   1     1259.84     1219.80     53.06 o
  -4   9   1      176.68      220.21     20.70 o
  -3   9   1      489.38      429.79     35.63 o
  -2   9   1       21.03       32.85     12.61 o
  -1   9   1      564.11      670.19     33.52 o
   0   9   1      499.72      407.45     45.03 o
   1   9   1       27.04       -1.79     12.45 o
   2   9   1      409.60      417.20     24.31 o
   3   9   1       36.71       32.16     14.19 o
   4   9   1      747.70      743.75     40.60 o
   5   9   1      740.24      842.70     44.29 o
   6   9   1      422.89      428.80     30.17 o
   7   9   1      490.30      472.50     30.16 o
   8   9   1      199.25      229.54     27.69 o
   9   9   1       32.84       23.59     16.29 o
  10   9   1      650.24      696.08     83.11 o
  11   9   1      251.13      227.03     30.63 o
  12   9   1      354.09      346.76     36.55 o
  13   9   1      351.01      261.29     48.82 o
  14   9   1      691.92      628.83     94.91 o
  15   9   1      534.75      374.71    149.34 o
  16   9   1       11.54       28.64     48.93 o
 -16  10   1     2319.31     2446.60    177.79 o
 -15  10   1      496.33      510.65     85.18 o
 -14  10   1     3928.78     4218.06    150.84 o
 -13  10   1     1170.24     1254.94     75.94 o
 -12  10   1     3949.69     4086.12    240.85 o
 -11  10   1      411.04      385.25     49.84 o
 -10  10   1     3446.18     3520.29    127.52 o
  -9  10   1       31.26       -2.03     20.11 o
  -8  10   1     5875.01     5789.57    174.11 o
  -7  10   1      385.33      431.70     43.49 o
  -6  10   1     8641.15     9187.66    240.87 o
  -5  10   1      229.11      135.13     40.79 o
  -4  10   1     9637.06     9135.68    305.58 o
  -3  10   1     2640.50     2738.80    200.09 o
  -2  10   1     9735.30     9835.47    547.64 o
  -1  10   1     3200.66     3251.37     94.65 o
   0  10   1     2279.92     2205.35     86.25 o
   1  10   1     2219.49     2215.46     87.20 o
   2  10   1     3238.08     3347.50    114.38 o
   3  10   1     3809.28     4372.15    136.38 o
   4  10   1     2017.68     2033.23     83.50 o
   5  10   1     7136.54     7562.87    251.70 o
   6  10   1     3181.21     3230.49    112.33 o
   7  10   1     6238.40     6565.72    185.92 o
   8  10   1     3047.45     3030.38    108.15 o
   9  10   1     8569.24     9019.57    240.42 o
  10  10   1      453.73      419.05     38.01 o
  11  10   1     6847.14     7225.76    204.52 o
  12  10   1      564.95      640.08    142.56 o
  13  10   1     5110.76     5070.41    247.78 o
  14  10   1     1279.29     1637.14    147.09 o
  15  10   1     3268.21     3513.25    208.60 o
 -15  11   1     2483.69     2895.92    260.67 o
 -14  11   1      205.89      111.61     62.63 o
 -13  11   1     1900.30     2034.76    164.96 o
 -12  11   1      426.94      442.01     49.15 o
 -11  11   1     4022.07     4266.53    148.32 o
 -10  11   1        7.86       42.11     24.54 o
  -9  11   1     5231.43     5007.41    162.15 o
  -8  11   1      468.49      415.95     46.69 o
  -7  11   1     4101.55     4604.08    150.92 o
  -6  11   1       30.71       20.42     20.01 o
  -5  11   1     6120.87     5876.13    207.37 o
  -4  11   1     1810.89     1924.41    100.46 o
  -3  11   1     8903.81     9085.82    285.78 o
  -2  11   1     4525.01     4175.25    163.17 o
  -1  11   1     3650.67     3246.48    137.76 o
   0  11   1     3415.54     3999.51    157.75 o
   1  11   1     1985.13     1920.08    100.15 o
   2  11   1     2183.90     2359.09    111.92 o
   3  11   1     1703.37     1819.65    102.50 o
   4  11   1     5476.66     5984.89    178.50 o
   5  11   1      760.05      810.13     79.14 o
   6  11   1     6882.80     7100.50    245.09 o
   7  11   1      599.72      728.20     53.18 o
   8  11   1     4310.46     4702.67    149.64 o
   9  11   1      780.72      702.32    119.27 o
  10  11   1     5935.96     6224.77    183.73 o
  11  11   1       62.78       -0.33     43.17 o
  12  11   1     4463.31     4565.62    612.31 o
  13  11   1      204.01      207.31     70.00 o
  14  11   1     1383.79     1652.01    269.50 o
 -13  12   1      224.84       93.68     78.75 o
 -12  12   1       36.54      -19.01     63.81 o
 -11  12   1       89.78       14.71     32.07 o
 -10  12   1      276.42      361.40     59.06 o
  -9  12   1      141.93      115.03     84.85 o
  -8  12   1      541.00      570.74     63.26 o
  -7  12   1        3.01      -30.49     36.66 o
  -6  12   1       41.00       21.87     27.25 o
  -5  12   1       60.58       41.29     46.84 o
  -4  12   1       28.72       26.35     47.52 o
  -3  12   1        1.48       15.36     44.12 o
  -2  12   1        2.98        9.50     22.55 o
  -1  12   1      184.80       70.23     60.42 o
   0  12   1      352.17      282.76     45.41 o
   1  12   1       27.06        5.93     24.91 o
   2  12   1      230.59      344.90     88.93 o
   3  12   1       66.89       57.24     44.12 o
   4  12   1      191.68      146.47     36.21 o
   5  12   1      309.47      320.98     45.91 o
   6  12   1       14.85       -0.60     21.20 o
   7  12   1       30.82       52.15     79.42 o
   8  12   1       24.41       22.92     25.24 o
   9  12   1        2.01      -35.30     35.30 o
  10  12   1       64.76       97.75     67.88 o
  11  12   1      475.92      403.23    115.40 o
  12  12   1        3.25      -46.16     57.02 o
 -11  13   1      874.43      852.62    153.42 o
 -10  13   1      187.00      188.05     45.93 o
  -9  13   1     1166.99     1196.91     89.36 o
  -8  13   1      126.72      137.71     42.36 o
  -7  13   1     2538.63     2378.60    124.51 o
  -6  13   1        7.13        8.52     27.40 o
  -5  13   1     2415.42     2280.09    170.39 o
  -4  13   1      229.27      316.31     69.92 o
  -3  13   1     3559.89     3549.43    158.09 o
  -2  13   1      637.56      620.97     68.94 o
  -1  13   1      716.32      693.28     71.48 o
   0  13   1      400.89      464.78     60.68 o
   1  13   1      364.49      376.02     55.42 o
   2  13   1     1527.12     1613.96    102.08 o
   3  13   1      710.05      630.66     67.17 o
   4  13   1     2003.49     1864.51    118.80 o
   5  13   1      233.74      216.54     44.17 o
   6  13   1     1150.43     1112.06     80.62 o
   7  13   1      888.07      772.26     67.40 o
   8  13   1     2715.96     2564.65    232.16 o
   9  13   1      273.59      217.23     95.04 o
  10  13   1     1621.54     1936.05    215.87 o
  -8  14   1     1316.00     1608.22    106.99 o
  -7  14   1      407.86      455.22     65.97 o
  -6  14   1     1037.00     1051.99     91.10 o
  -5  14   1     1160.47     1427.55    103.94 o
  -4  14   1      190.06      130.95     42.33 o
  -3  14   1      273.49      234.95     49.43 o
  -2  14   1     1038.66      986.41    114.72 o
  -1  14   1      860.75      875.94    104.54 o
   0  14   1      132.61      182.06     47.97 o
   1  14   1      601.22      579.42     72.64 o
   2  14   1       15.54       -1.09     29.81 o
   3  14   1      183.76      149.07     42.91 o
   4  14   1      758.23      689.51     73.34 o
   5  14   1      422.16      431.18     91.64 o
   6  14   1     1302.17     1514.29    100.19 o
   7  14   1      927.42     1094.29    162.92 o
  -3  15   1       67.05       64.17     44.99 o
  -2  15   1      178.56      317.44    112.69 o
  -1  15   1      164.57      167.11     67.88 o
   0  15   1      450.98      540.22     74.86 o
   1  15   1       70.93       77.42     43.71 o
   2  15   1       23.66       26.13     40.09 o
   3  15   1      112.11      107.67     46.78 o
 -21   0   2       68.13      109.97     80.10 o
 -20   0   2     7074.77     7677.66    429.03 o
 -19   0   2      495.12      415.45    100.47 o
 -18   0   2     4865.19     4783.09    300.05 o
 -17   0   2      873.19     1208.33    146.63 o
 -16   0   2     5289.11     5845.89    448.03 o
 -15   0   2      145.02       92.32     43.45 o
 -14   0   2    14567.43    12631.38    377.20 o
 -13   0   2     1357.43     1868.49    208.89 o
 -12   0   2    12054.96    12724.78    301.08 o
 -11   0   2     7750.75     8681.53    215.94 o
 -10   0   2    11181.76    11360.02    264.55 o
  -9   0   2    14974.30    16363.34    398.90 o
  -8   0   2    16883.97    17209.50    528.24 o
  -7   0   2     8622.19     9456.41    187.27 o
  -6   0   2     4107.56     5757.00    169.05 o
  -5   0   2    18533.68    17098.49    309.36 o
  -4   0   2      364.85      269.72     16.05 o
  -3   0   2    22518.95    23084.35    465.61 o
  -2   0   2       97.19       93.53      8.42 o
  -1   0   2    97363.88    95436.47   1625.82 o
   0   0   2     1236.00     1223.91     30.96 o
   1   0   2   133879.53   132603.55   2262.37 o
   2   0   2     1118.97      914.30     26.59 o
   3   0   2    57519.09    54140.88    928.98 o
   4   0   2     2114.36     1636.62     43.61 o
   5   0   2    29776.46    30652.54    539.47 o
   6   0   2     4024.89     4203.73    133.45 o
   7   0   2    32817.84    32058.55    657.81 o
   8   0   2    12948.73    15081.88    331.29 o
   9   0   2    13114.32    12752.36    289.43 o
  10   0   2     9033.44     9700.43    234.13 o
  11   0   2    14864.40    16232.75    367.51 o
  12   0   2     1366.79     1327.26     66.33 o
  13   0   2     6459.58     6695.99    229.26 o
  14   0   2     2254.45     2485.48    139.84 o
  15   0   2     5042.65     5126.58    302.76 o
  16   0   2     7615.17     7046.34    380.15 o
  17   0   2      287.14      445.32     97.75 o
  18   0   2     7925.32     7847.37    424.95 o
  19   0   2      500.75      532.21    119.48 o
  20   0   2     4976.31     5357.39    351.64 o
 -21   1   2     2494.26     2402.58    162.17 o
 -20   1   2      265.24      197.72     55.42 o
 -19   1   2     2051.04     2352.75    149.97 o
 -18   1   2       83.63       52.05     40.05 o
 -17   1   2      222.15      290.93     55.77 o
 -16   1   2       29.44       30.48     23.19 o
 -15   1   2     1071.34      876.99     52.97 o
 -14   1   2      664.62      807.38     43.58 o
 -13   1   2     3636.16     3811.12    107.11 o
 -12   1   2     1490.04     1726.09    109.88 o
 -11   1   2     3181.37     3199.33     77.22 o
 -10   1   2    11954.22    13729.72    220.31 o
  -9   1   2     9285.53     9997.77    165.41 o
  -8   1   2     5496.33     5164.19     96.44 o
  -7   1   2     5459.69     5573.63    101.73 o
  -6   1   2     4730.32     4932.80     75.23 o
  -5   1   2     9142.41    10089.87    135.11 o
  -4   1   2    19306.46    18924.49    238.12 o
  -3   1   2     7500.84     8140.51    107.38 o
  -2   1   2    10034.48    10252.38    140.09 o
  -1   1   2      309.79      264.95      9.85 o
   0   1   2      589.13      636.87     14.01 o
   1   1   2     4056.04     4156.25     61.16 o
   2   1   2    18138.50    17797.82    222.13 o
   3   1   2       32.52       28.45      5.20 o
   4   1   2       22.43       12.95      5.65 o
   5   1   2      197.59      264.91     13.79 o
   6   1   2     1264.92     1092.68     26.31 o
   7   1   2      246.45      187.82     15.89 o
   8   1   2     4428.28     4710.81     98.41 o
   9   1   2     2772.24     2995.51     66.12 o
  10   1   2     1959.39     1844.62     50.22 o
  11   1   2     3397.71     3417.25    110.81 o
  12   1   2     4508.66     4875.57    109.17 o
  13   1   2     1659.68     1563.53     64.16 o
  14   1   2     1261.79     1264.90     74.80 o
  15   1   2     3651.63     3635.11    246.42 o
  16   1   2      568.06      587.25     76.71 o
  17   1   2     2523.57     2469.98    229.45 o
  18   1   2      444.44      568.38     79.95 o
  19   1   2     1761.75     1682.71    132.84 o
  20   1   2      193.09      181.71     60.39 o
 -21   2   2      339.77      272.06     66.59 o
 -20   2   2      325.09      350.74     67.64 o
 -19   2   2     1076.70      966.15    100.24 o
 -18   2   2        7.62       10.82     29.02 o
 -17   2   2     1031.22      919.95     71.39 o
 -16   2   2      198.11      226.01     59.99 o
 -15   2   2       16.84       -8.31     16.36 o
 -14   2   2       47.49       43.55     17.64 o
 -13   2   2      720.13      830.02     41.70 o
 -12   2   2       12.41       26.07     12.13 o
 -11   2   2     3310.79     3584.34     85.61 o
 -10   2   2       95.42      131.77     16.29 o
  -9   2   2     6477.97     6231.65    115.37 o
  -8   2   2       77.02      197.38     21.65 o
  -7   2   2     2992.06     3697.77     62.33 o
  -6   2   2       43.96      108.77     16.32 o
  -5   2   2     1580.11     1410.18     29.19 o
  -4   2   2     4652.26     4563.98     67.43 o
  -3   2   2     2321.44     2386.51     41.64 o
  -2   2   2     8778.67     9468.70    132.09 o
  -1   2   2      112.85      101.84      6.64 o
   0   2   2     9256.03     9306.50    128.78 o
   1   2   2       26.64       18.26      4.05 o
   2   2   2     3226.18     3662.72     82.34 o
   3   2   2     4869.37     4477.24     75.52 o
   4   2   2      870.68      839.73     31.57 o
   5   2   2      289.46      322.30     13.15 o
   6   2   2        0.91        8.14      4.59 o
   7   2   2       15.97       19.82      5.71 o
   8   2   2      292.53      256.86     15.12 o
   9   2   2     1544.62     1782.90     50.86 o
  10   2   2      842.37      896.87     54.79 o
  11   2   2      324.53      342.80     37.54 o
  12   2   2      652.66      567.48     32.95 o
  13   2   2       70.48       50.40     22.17 o
  14   2   2     1775.96     1713.25    119.01 o
  15   2   2       95.10       89.52     27.92 o
  16   2   2       28.11       18.80     31.10 o
  17   2   2        0.65        7.55     32.60 o
  18   2   2       97.80       62.81     38.66 o
  19   2   2      196.91      192.72     82.14 o
  20   2   2       70.07       -4.54     46.30 o
 -21   3   2     2851.20     2690.99    219.26 o
 -20   3   2      198.49      128.73     51.35 o
 -19   3   2     1257.74     1437.72    118.25 o
 -18   3   2      593.38      517.19     76.33 o
 -17   3   2     1399.09     1443.95     87.39 o
 -16   3   2      775.98      673.62     61.24 o
 -15   3   2      749.56      633.93     56.63 o
 -14   3   2      439.78      545.95     39.79 o
 -13   3   2     2828.59     2670.07     94.72 o
 -12   3   2     1405.55     1650.56     61.19 o
 -11   3   2     3338.21     3292.86     80.35 o
 -10   3   2     7341.83     7490.30    144.76 o
  -9   3   2     4879.18     5008.23    103.04 o
  -8   3   2     1122.79      842.44     28.40 o
  -7   3   2     1067.32      924.85     35.70 o
  -6   3   2     3388.55     3458.27     62.80 o
  -5   3   2      205.56      295.04     13.98 o
  -4   3   2     8441.65     7519.80    104.73 o
  -3   3   2       60.48       46.69      7.38 o
  -2   3   2     1536.61     1548.76     39.53 o
  -1   3   2     1691.06     1744.14     38.95 o
   0   3   2    13229.53    13153.49    181.19 o
   1   3   2      210.05      211.99     14.07 o
   2   3   2    22018.39    21256.81    386.38 o
   3   3   2     2241.12     2149.87     61.58 o
   4   3   2      520.37      424.13     28.36 o
   5   3   2       31.68       11.02     10.44 o
   6   3   2     6434.85     6268.23    117.92 o
   7   3   2     3166.17     3349.45     74.54 o
   8   3   2    13744.25    13773.35    266.75 o
   9   3   2     2167.19     2397.03     61.57 o
  10   3   2     2914.01     3190.47     73.11 o
  11   3   2     1521.71     1609.50     58.99 o
  12   3   2     1557.30     1648.47     51.41 o
  13   3   2      792.10      696.92     55.30 o
  14   3   2     1478.26     1372.69     94.10 o
  15   3   2     1270.14     1507.32    114.49 o
  16   3   2      542.86      605.62    101.15 o
  17   3   2     2123.18     1954.51    128.20 o
  18   3   2      113.37       93.77     80.78 o
  19   3   2     1141.67      913.22    102.69 o
  20   3   2      273.78      297.73     81.46 o
 -21   4   2      221.84      314.08     71.11 o
 -20   4   2      894.84      700.37     93.95 o
 -19   4   2      623.70      618.71     85.85 o
 -18   4   2      168.82      152.52     37.65 o
 -17   4   2      260.42      206.80     39.02 o
 -16   4   2        1.10       -0.27     20.89 o
 -15   4   2     1360.81     1260.51     77.19 o
 -14   4   2        3.18       21.42     20.21 o
 -13   4   2     1677.78     1851.31     67.26 o
 -12   4   2      437.58      408.82     28.21 o
 -11   4   2      474.51      453.19     27.46 o
 -10   4   2     1738.58     1827.46     52.79 o
  -9   4   2     1869.74     2298.05     59.24 o
  -8   4   2     1082.94     1116.15     33.15 o
  -7   4   2      923.44      812.07     26.56 o
  -6   4   2      437.06      469.05     19.02 o
  -5   4   2     1275.35     1329.22     35.93 o
  -4   4   2       19.99       37.43      6.87 o
  -3   4   2     4747.21     5282.00     79.12 o
  -2   4   2     2190.36     2002.89     43.45 o
  -1   4   2       15.66       43.10      6.31 o
   0   4   2     2140.50     2441.59     45.06 o
   1   4   2     7382.86     7643.86    104.25 o
   2   4   2      902.78      860.13     24.07 o
   3   4   2     3083.34     3150.31    101.51 o
   4   4   2        4.50        8.16     11.26 o
   5   4   2      151.68      232.35     71.96 o
   6   4   2      120.00      123.80     12.61 o
   7   4   2      636.27      572.65     25.64 o
   8   4   2        2.78        6.60      8.58 o
   9   4   2      537.82      579.55     57.37 o
  10   4   2      758.76      700.89     59.38 o
  11   4   2      143.88      169.86     31.75 o
  12   4   2      806.42      728.72     63.44 o
  13   4   2      461.35      449.98     46.04 o
  14   4   2       16.12       17.59     20.33 o
  15   4   2      541.72      625.05     58.65 o
  16   4   2      237.27      177.48     37.97 o
  17   4   2       45.57       26.71     34.62 o
  18   4   2      519.76      548.88     94.36 o
  19   4   2        0.12      -34.20     34.20 o
 -20   5   2      167.35      178.77     76.71 o
 -19   5   2      556.06      482.31     75.63 o
 -18   5   2      492.43      509.76     61.00 o
 -17   5   2      574.21      540.57     59.51 o
 -16   5   2       18.02        6.05     23.62 o
 -15   5   2     2615.21     2477.07    107.76 o
 -14   5   2      143.43      134.25     30.93 o
 -13   5   2     4793.74     4526.78    148.07 o
 -12   5   2      616.37      809.60     36.37 o
 -11   5   2      969.39     1233.91     51.88 o
 -10   5   2      926.63      738.19     32.36 o
  -9   5   2      672.56      523.27     26.46 o
  -8   5   2     4095.98     4561.99     94.98 o
  -7   5   2     2749.23     2721.62     60.11 o
  -6   5   2     5079.64     5166.37     94.69 o
  -5   5   2       43.20       34.10      9.06 o
  -4   5   2     3558.32     3009.94     62.12 o
  -3   5   2     3405.58     3615.97     71.12 o
  -2   5   2     6155.36     5973.26     96.06 o
  -1   5   2     1557.66     1554.25     33.32 o
   0   5   2     8153.53     7990.75    138.69 o
   1   5   2       24.85       22.01      5.28 o
   2   5   2     8074.08     7589.15    138.59 o
   3   5   2      578.76      563.94     22.01 o
   4   5   2     3743.63     3648.65     89.72 o
   5   5   2     1048.50     1006.80     71.07 o
   6   5   2     4500.94     4361.29     94.55 o
   7   5   2      155.76      112.52     13.37 o
   8   5   2     7525.64     7053.39    148.58 o
   9   5   2     3009.84     3112.43     80.84 o
  10   5   2     1845.82     2089.53     64.77 o
  11   5   2      886.72      834.66     41.30 o
  12   5   2       41.23       47.67     20.05 o
  13   5   2      636.47      643.66     53.70 o
  14   5   2      286.61      406.16     45.63 o
  15   5   2     2503.96     2351.86    165.68 o
  16   5   2       10.12       26.68     26.50 o
  17   5   2     1873.16     1736.47    116.56 o
  18   5   2      377.05      391.96     68.45 o
  19   5   2      357.76      311.97     64.73 o
 -20   6   2     2710.24     2803.02    165.45 o
 -19   6   2       50.66       15.89     41.93 o
 -18   6   2     3895.74     3668.41    162.88 o
 -17   6   2     1077.68     1001.36     77.04 o
 -16   6   2     4767.89     4728.19    164.54 o
 -15   6   2     1074.37     1208.65     77.16 o
 -14   6   2     3256.47     3591.40    143.28 o
 -13   6   2      320.56      347.15     41.51 o
 -12   6   2     7639.28     7774.76    227.04 o
 -11   6   2     3404.36     3701.38    102.17 o
 -10   6   2     3286.55     3470.53     96.40 o
  -9   6   2    12499.74    12598.57    299.47 o
  -8   6   2     5999.47     6365.37    124.96 o
  -7   6   2    12012.44    11620.45    202.07 o
  -6   6   2     4881.79     4748.65     87.50 o
  -5   6   2    14136.45    14162.45    224.61 o
  -4   6   2     1314.21     1232.51     42.28 o
  -3   6   2    10218.79     9783.40    161.70 o
  -2   6   2      262.73      295.26     20.13 o
  -1   6   2    10375.62     8926.67    148.27 o
   0   6   2      501.52      728.81     37.54 o
   1   6   2    17658.59    17545.52    244.38 o
   2   6   2      361.36      421.91     22.93 o
   3   6   2    26775.25    27280.89    443.24 o
   4   6   2       70.64       46.32     11.17 o
   5   6   2    19880.82    19200.87    354.56 o
   6   6   2      324.63      356.20     26.26 o
   7   6   2    14360.38    14490.97    328.33 o
   8   6   2      907.54      899.87     32.70 o
   9   6   2    13829.56    13969.73    272.62 o
  10   6   2     7771.48     7837.07    169.65 o
  11   6   2     6697.06     6848.85    155.59 o
  12   6   2     8648.10     8790.58    235.23 o
  13   6   2     3471.82     3721.44    134.71 o
  14   6   2     4451.11     4617.00    175.26 o
  15   6   2     1206.34     1238.40     76.56 o
  16   6   2     3609.29     4032.99    149.25 o
  17   6   2      547.80      571.21     71.26 o
  18   6   2     3298.72     3162.33    166.50 o
 -19   7   2      682.56      601.53     70.30 o
 -18   7   2       38.93       25.23     31.60 o
 -17   7   2     1417.08     1387.34     88.77 o
 -16   7   2     1319.98     1448.76     88.17 o
 -15   7   2      178.47      234.20     63.84 o
 -14   7   2      398.05      399.33     47.09 o
 -13   7   2      338.18      287.46     43.29 o
 -12   7   2        4.22        0.36     18.18 o
 -11   7   2     1358.32     1214.43     97.14 o
 -10   7   2      170.26      234.27     45.90 o
  -9   7   2     1338.78     1308.71     64.84 o
  -8   7   2     2627.21     2520.70     92.29 o
  -7   7   2     1103.33     1189.75     56.93 o
  -6   7   2      432.56      368.77     23.54 o
  -5   7   2     1686.30     1466.84     43.81 o
  -4   7   2     2350.01     2291.68    121.54 o
  -3   7   2     2217.54     2516.37     98.77 o
  -2   7   2     2187.83     2018.18     52.10 o
  -1   7   2       59.05       60.66     11.89 o
   0   7   2      958.36      791.18     35.13 o
   1   7   2     1032.16      934.61     27.83 o
   2   7   2     1738.41     1736.94     51.61 o
   3   7   2      341.59      409.23     29.56 o
   4   7   2     4367.62     4042.60     96.33 o
   5   7   2       19.26       21.37      8.77 o
   6   7   2     1737.46     1696.10     48.92 o
   7   7   2       44.91       24.76      8.89 o
   8   7   2      653.49      706.86     45.52 o
   9   7   2     1950.81     1880.57     69.76 o
  10   7   2      464.33      382.47     48.60 o
  11   7   2     2113.43     2158.92    131.79 o
  12   7   2      720.05      887.34     86.54 o
  13   7   2     1812.18     1726.15    105.09 o
  14   7   2     1171.11     1205.41     86.67 o
  15   7   2      342.58      309.42     43.67 o
  16   7   2       20.54       19.42     28.43 o
  17   7   2      175.24      125.11     46.25 o
  18   7   2      105.04      151.15     61.77 o
 -18   8   2      327.93      399.50     63.28 o
 -17   8   2      109.97      174.73     59.93 o
 -16   8   2      602.32      459.45     78.68 o
 -15   8   2       10.94      -28.31     28.31 o
 -14   8   2     2049.86     1956.90    145.95 o
 -13   8   2      353.00      262.59     57.51 o
 -12   8   2     1297.83     1141.59    101.86 o
 -11   8   2     1042.57      946.38     91.57 o
 -10   8   2        1.46       22.00     17.50 o
  -9   8   2     3643.31     3740.58    125.82 o
  -8   8   2      133.63      126.34     20.86 o
  -7   8   2     5141.93     5270.63    194.16 o
  -6   8   2      113.56       89.31     14.69 o
  -5   8   2     2982.92     3108.71     76.54 o
  -4   8   2      392.42      369.84     25.15 o
  -3   8   2      255.68      211.52     24.25 o
  -2   8   2     1672.36     1970.12     53.86 o
  -1   8   2     2623.09     2599.31     64.37 o
   0   8   2     2357.80     2323.43     75.49 o
   1   8   2     5054.08     5630.39    151.51 o
   2   8   2     1908.04     1945.22     59.13 o
   3   8   2     1516.25     1575.17     54.82 o
   4   8   2      523.02      483.37     39.98 o
   5   8   2        4.27       20.52     10.34 o
   6   8   2      467.95      462.46     26.46 o
   7   8   2     2592.36     2567.59     68.31 o
   8   8   2     2257.50     2152.53    134.24 o
   9   8   2      105.16       82.48     12.70 o
  10   8   2     1915.85     1772.97     87.72 o
  11   8   2       26.91       44.28     46.84 o
  12   8   2      152.44       94.68     44.80 o
  13   8   2      503.00      488.67    128.30 o
  14   8   2      288.58      233.67     61.32 o
  15   8   2      368.40      420.43    121.51 o
  16   8   2      683.14      670.34    112.69 o
  17   8   2      142.72       68.00     57.72 o
 -17   9   2     3191.13     3398.87    200.36 o
 -16   9   2      651.24      627.50     94.88 o
 -15   9   2     2717.48     3024.48    304.12 o
 -14   9   2      272.61      309.25     67.81 o
 -13   9   2     4203.63     4080.63    146.26 o
 -12   9   2      627.30      608.34     55.19 o
 -11   9   2     5254.45     5840.73    180.12 o
 -10   9   2     1525.79     1548.51     79.28 o
  -9   9   2     1561.11     1508.63     76.53 o
  -8   9   2     4244.32     4307.71    272.92 o
  -7   9   2     1481.28     1628.01     77.55 o
  -6   9   2     5425.55     5168.16    227.41 o
  -5   9   2      649.72      562.45     32.24 o
  -4   9   2     4744.70     5487.42    110.46 o
  -3   9   2      118.60       98.79     20.34 o
  -2   9   2     5654.67     5567.11    111.81 o
  -1   9   2       69.00       68.40     14.43 o
   0   9   2     3317.35     3044.58     72.32 o
   1   9   2        8.15       12.81     10.29 o
   2   9   2     4959.73     5174.44    127.86 o
   3   9   2       86.24       68.10     16.13 o
   4   9   2    13868.71    13296.66    268.21 o
   5   9   2      862.57      979.07     43.30 o
   6   9   2     6957.35     7227.51    160.06 o
   7   9   2       49.03       60.21     13.93 o
   8   9   2     3405.19     3719.38    115.84 o
   9   9   2      341.19      388.12     66.10 o
  10   9   2     4146.13     4175.32    200.60 o
  11   9   2     1715.20     1584.01    181.25 o
  12   9   2     1028.65     1135.41    118.25 o
  13   9   2     2244.22     2518.78    171.38 o
  14   9   2      335.33      606.52     98.47 o
  15   9   2     1793.18     1904.97    158.12 o
  16   9   2      335.15      291.85     78.60 o
 -16  10   2      857.93     1025.72     80.62 o
 -15  10   2      757.27      711.88    104.11 o
 -14  10   2      192.62      236.60     41.94 o
 -13  10   2      202.60      127.03     34.66 o
 -12  10   2      456.63      426.19     49.20 o
 -11  10   2      917.75      944.75     67.43 o
 -10  10   2      633.83      771.85     61.60 o
  -9  10   2      955.21      899.71     63.50 o
  -8  10   2      118.67      112.60     27.85 o
  -7  10   2     1888.17     1687.13     81.08 o
  -6  10   2      244.11      275.04     43.65 o
  -5  10   2     2455.24     2495.84     96.70 o
  -4  10   2      204.09      221.66     32.87 o
  -3  10   2     2388.72     2243.45     88.02 o
  -2  10   2      312.18      214.76     26.78 o
  -1  10   2      706.22      729.12     42.20 o
   0  10   2      338.10      437.54     41.46 o
   1  10   2      391.58      427.79     43.55 o
   2  10   2      367.44      297.11     35.62 o
   3  10   2     1865.72     2039.37     83.67 o
   4  10   2      174.03      141.64     27.13 o
   5  10   2     3583.51     3423.08    115.52 o
   6  10   2        0.87      -13.83     14.65 o
   7  10   2     1878.18     1971.45    134.38 o
   8  10   2      997.95     1037.73     53.50 o
   9  10   2     1128.42     1145.01    142.61 o
  10  10   2     1252.18     1066.03    290.54 o
  11  10   2       77.75      113.22     50.55 o
  12  10   2      963.76     1200.06    124.87 o
  13  10   2     1560.26     1999.43    289.19 o
  14  10   2     1339.16     1469.35    237.59 o
  15  10   2      296.38      241.24     77.28 o
 -15  11   2      483.72      348.58    112.01 o
 -14  11   2      815.29      672.59     87.23 o
 -13  11   2      774.41      746.48     65.12 o
 -12  11   2      200.74      141.89     39.52 o
 -11  11   2     1756.16     1541.08     86.96 o
 -10  11   2      604.42      556.63     54.03 o
  -9  11   2      293.34      332.59     45.32 o
  -8  11   2     2421.02     2295.40     99.64 o
  -7  11   2     1203.09     1254.55     86.40 o
  -6  11   2     1203.20     1351.76     89.05 o
  -5  11   2       86.87       59.76     29.17 o
  -4  11   2      507.72      572.18     61.78 o
  -3  11   2      197.43      155.88     36.44 o
  -2  11   2     2860.18     2762.44    125.28 o
  -1  11   2      373.20      309.16     45.53 o
   0  11   2     1212.92     1167.74     79.06 o
   1  11   2       68.73       64.96     25.43 o
   2  11   2      354.84      405.07     48.98 o
   3  11   2      121.00      116.74     27.79 o
   4  11   2      865.68      762.21     56.77 o
   5  11   2      745.88      780.97     54.66 o
   6  11   2      809.65      864.58     73.54 o
   7  11   2     1788.27     1644.42     75.88 o
   8  11   2      130.55      156.45     27.04 o
   9  11   2      117.17       55.16     43.48 o
  10  11   2      622.57      631.49     92.28 o
  11  11   2       16.21      -38.11     38.11 o
  12  11   2      191.29      189.24     63.79 o
  13  11   2       60.00      -13.44     48.30 o
 -13  12   2     1320.14     1426.92    184.64 o
 -12  12   2     1102.68     1101.46     86.75 o
 -11  12   2     1686.32     1741.55    154.78 o
 -10  12   2     1926.54     1695.42    104.23 o
  -9  12   2     1621.32     1509.05     98.70 o
  -8  12   2      128.07       82.16     38.01 o
  -7  12   2     3379.60     3429.97    152.31 o
  -6  12   2      447.99      508.28     61.98 o
  -5  12   2     5120.44     5294.10    201.88 o
  -4  12   2      320.13      327.09     51.73 o
  -3  12   2     4580.40     4329.96    173.64 o
  -2  12   2       32.33       40.73     28.80 o
  -1  12   2     2690.25     2692.04    162.24 o
   0  12   2      117.66       86.09     32.60 o
   1  12   2     2429.64     2362.06    116.37 o
   2  12   2      278.95      343.79     49.56 o
   3  12   2     4493.15     4470.76    221.30 o
   4  12   2      954.38      813.97     66.76 o
   5  12   2     3575.94     3463.93    142.09 o
   6  12   2     1539.97     1600.49     88.72 o
   7  12   2     1585.41     1606.51     85.67 o
   8  12   2      897.17     1000.61    146.63 o
   9  12   2     1043.06     1242.27    164.28 o
  10  12   2      304.16      257.96     99.11 o
  11  12   2      906.64     1269.43    183.29 o
  12  12   2      788.46      763.01    154.78 o
 -11  13   2       61.37       27.12     42.77 o
 -10  13   2      410.48      438.96     73.31 o
  -9  13   2       15.25       -8.37     30.88 o
  -8  13   2       92.75      106.49     36.80 o
  -7  13   2      104.23       97.95     43.45 o
  -6  13   2      126.66       60.62     35.17 o
  -5  13   2       53.85       31.79     35.30 o
  -4  13   2      355.11      387.66     58.47 o
  -3  13   2        0.35       24.91     27.79 o
  -2  13   2        5.65       -4.07     33.26 o
  -1  13   2        7.14       19.90     28.31 o
   0  13   2       75.25      131.47     36.88 o
   1  13   2       87.41       91.47     33.86 o
   2  13   2      288.00      264.83     63.13 o
   3  13   2      176.30       84.39     63.13 o
   4  13   2      407.92      413.27     54.22 o
   5  13   2       29.06       53.57     28.88 o
   6  13   2      204.12      106.72     33.88 o
   7  13   2       39.03      -16.29     50.23 o
   8  13   2      334.63      400.51    105.90 o
   9  13   2        3.49       -8.15     55.66 o
  10  13   2        3.80      -61.10     61.10 o
  -8  14   2      714.89      713.06     79.60 o
  -7  14   2     1769.06     1757.93    115.47 o
  -6  14   2      743.57      784.09     82.53 o
  -5  14   2      928.35      975.68     89.04 o
  -4  14   2      557.64      479.66     68.62 o
  -3  14   2     2301.63     2202.12    180.57 o
  -2  14   2       21.15      -11.20     31.19 o
  -1  14   2     2459.30     2407.99    131.52 o
   0  14   2       12.06       -7.95     28.36 o
   1  14   2      814.14      783.24     78.94 o
   2  14   2       44.65       36.74     41.41 o
   3  14   2     2254.76     2337.76    126.55 o
   4  14   2       58.56       88.43     39.65 o
   5  14   2     3657.75     3941.57    167.32 o
   6  14   2      198.45       47.52     69.24 o
   7  14   2      347.37      207.72     85.53 o
  -3  15   2      178.16      221.03    103.86 o
  -2  15   2     4391.17     4129.56    325.84 o
  -1  15   2      268.42      277.13     78.07 o
   0  15   2     2995.00     3506.92    171.44 o
   1  15   2       32.82       60.15     71.28 o
   2  15   2     3082.45     3322.27    207.05 o
 -22   1   3      629.98      453.40     84.42 o
 -21   1   3      456.95      391.17     75.56 o
 -20   1   3     2583.83     2397.04    154.55 o
 -19   1   3      426.65      394.57     72.64 o
 -18   1   3     1771.79     1813.14    127.18 o
 -17   1   3       78.26       37.56     32.21 o
 -16   1   3     4417.91     4382.04    127.92 o
 -15   1   3      418.36      350.11     36.26 o
 -14   1   3     4678.52     5225.95    122.60 o
 -13   1   3      414.80      482.90     34.23 o
 -12   1   3     3921.43     3466.77     87.39 o
 -11   1   3        5.79       10.26      9.78 o
 -10   1   3     4473.56     3881.85     85.45 o
  -9   1   3     1465.79     1770.18     46.97 o
  -8   1   3    19525.72    20897.22    313.77 o
  -7   1   3      606.74      412.50     43.44 o
  -6   1   3    16558.35    16636.74    216.63 o
  -5   1   3     4553.76     5185.54     77.10 o
  -4   1   3    27529.56    30372.20    384.93 o
  -3   1   3    11171.51    12882.07    165.72 o
  -2   1   3     4800.43     5186.14    146.77 o
  -1   1   3    16368.49    16845.14    243.13 o
   0   1   3    18545.23    19249.75    276.72 o
   1   1   3    64559.56    65345.55    845.23 o
   2   1   3    11234.93    10585.94    147.57 o
   3   1   3    43948.39    45200.42    590.90 o
   4   1   3     8940.88     9512.08    137.70 o
   5   1   3     8765.58     8084.92    121.62 o
   6   1   3     1291.15     1177.74     35.92 o
   7   1   3     6431.14     6199.71    100.04 o
   8   1   3      319.51      323.34     20.10 o
   9   1   3     5021.80     4819.18     93.87 o
  10   1   3      607.77      551.71     28.65 o
  11   1   3     7461.44     7045.22    131.30 o
  12   1   3      109.75       58.33     22.13 o
  13   1   3     7432.95     7553.26    212.27 o
  14   1   3      376.81      332.92     70.15 o
  15   1   3     3371.25     3461.23    199.58 o
  16   1   3     1005.55     1021.66    135.09 o
  17   1   3      701.75      709.20     88.77 o
  18   1   3      471.55      345.11     68.16 o
  19   1   3      526.19      591.71     87.76 o
  20   1   3      394.76      445.17    120.15 o
 -21   2   3     1068.81     1245.39    121.76 o
 -20   2   3     1364.88     1552.85    127.15 o
 -19   2   3      882.46      937.69     98.78 o
 -18   2   3     1137.97     1083.29    142.56 o
 -17   2   3     1105.97     1150.91     78.45 o
 -16   2   3      413.03      324.61     43.28 o
 -15   2   3     1199.38     1208.33     61.01 o
 -14   2   3      442.59      498.70     35.79 o
 -13   2   3     5044.98     4691.22    109.82 o
 -12   2   3        0.10        5.02     10.78 o
 -11   2   3     8917.34     8447.81    163.31 o
 -10   2   3     1767.51     1866.40     65.81 o
  -9   2   3     4796.31     4337.03     86.02 o
  -8   2   3       72.69       62.19     11.13 o
  -7   2   3    19863.46    22391.23    288.87 o
  -6   2   3      220.01      471.67     18.22 o
  -5   2   3     9790.77     9727.87    179.92 o
  -4   2   3     7031.16     8192.86    147.34 o
  -3   2   3      755.85      778.24     20.79 o
  -2   2   3     4776.78     5228.32     85.40 o
  -1   2   3     8001.76     8685.88    152.81 o
   0   2   3    22616.91    22973.93    305.75 o
   1   2   3    27958.56    28271.74    374.76 o
   2   2   3    18169.70    18255.80    267.94 o
   3   2   3     7228.74     7499.87    120.03 o
   4   2   3     4808.61     4469.29     79.51 o
   5   2   3     4191.45     4149.27     63.10 o
   6   2   3      634.85      462.51     18.56 o
   7   2   3      100.98      182.67     12.46 o
   8   2   3     4747.90     4584.46    105.29 o
   9   2   3       26.05       33.79     10.52 o
  10   2   3     3726.61     3602.31     83.85 o
  11   2   3      624.04      562.37     31.15 o
  12   2   3     8126.77     7882.86    200.82 o
  13   2   3       25.80       30.96     21.67 o
  14   2   3     3768.14     4045.40    141.57 o
  15   2   3      299.72      198.18     48.88 o
  16   2   3      580.96      698.89     81.96 o
  17   2   3       89.41       95.86     65.17 o
  18   2   3      453.89      561.61    133.73 o
  19   2   3      293.79      397.44     73.84 o
 -21   3   3      220.72      159.79    115.40 o
 -20   3   3       66.61       85.15     45.62 o
 -19   3   3      244.01      299.61     71.28 o
 -18   3   3       92.12       98.85     34.75 o
 -17   3   3      281.49      283.50     42.71 o
 -16   3   3       74.05       69.43     26.50 o
 -15   3   3      913.24      960.76     67.75 o
 -14   3   3     1175.38     1031.32     55.40 o
 -13   3   3     1325.73     1161.68     48.20 o
 -12   3   3     2652.68     2868.72     76.78 o
 -11   3   3      167.30      134.09     18.31 o
 -10   3   3       92.68       42.46     11.67 o
  -9   3   3       43.14      141.01     16.43 o
  -8   3   3       27.29       67.90     11.66 o
  -7   3   3     2359.95     2526.06     48.86 o
  -6   3   3     1778.11     1858.34     38.55 o
  -5   3   3     6762.54     7983.85    113.58 o
  -4   3   3     2713.12     3072.16     55.74 o
  -3   3   3        1.53        7.68      4.94 o
  -2   3   3     7870.39     8277.07    120.89 o
  -1   3   3    15312.19    16764.25    217.80 o
   0   3   3     4469.97     4446.23     64.71 o
   1   3   3      113.83       87.06      7.68 o
   2   3   3     1718.51     1477.36     42.38 o
   3   3   3        0.02        2.69      4.46 o
   4   3   3     1699.42     1906.06     64.14 o
   5   3   3      869.67      996.56     34.89 o
   6   3   3     2519.90     2472.51     58.36 o
   7   3   3      146.15      129.12     14.58 o
   8   3   3       81.12       32.19     11.62 o
   9   3   3      299.19      316.61     26.02 o
  10   3   3      284.65      300.78     27.87 o
  11   3   3      290.19      230.82     34.49 o
  12   3   3      758.17      649.44     62.83 o
  13   3   3       24.22       14.47     20.35 o
  14   3   3        4.16       -7.80     19.89 o
  15   3   3      497.58      531.48     71.19 o
  16   3   3       60.42       65.39     34.56 o
  17   3   3      518.19      472.05     71.69 o
  18   3   3      194.59      135.44     50.48 o
  19   3   3       28.20       -9.37     42.52 o
 -21   4   3      415.71      333.85     71.83 o
 -20   4   3     2795.90     2986.75    174.19 o
 -19   4   3     1461.16     1475.39    120.69 o
 -18   4   3     1484.02     1704.27    100.37 o
 -17   4   3     1244.71     1345.58     86.76 o
 -16   4   3      150.23      136.49     34.13 o
 -15   4   3     3570.14     3631.41    134.10 o
 -14   4   3     2766.32     2738.78    110.26 o
 -13   4   3     5414.06     5255.63    137.07 o
 -12   4   3     1921.60     2238.78     76.02 o
 -11   4   3     9244.71     8593.06    189.49 o
 -10   4   3     1134.90     1022.96     46.24 o
  -9   4   3     8246.64     7745.83    266.48 o
  -8   4   3      571.39      560.49     27.83 o
  -7   4   3    13665.94    13471.41    231.56 o
  -6   4   3      252.15      179.21     13.86 o
  -5   4   3    13668.30    13199.25    205.78 o
  -4   4   3      783.12      866.38     39.58 o
  -3   4   3    23166.23    25270.62    342.08 o
  -2   4   3      505.44      454.37     18.23 o
  -1   4   3    21355.79    22557.72    285.43 o
   0   4   3     1351.41     1105.34     23.96 o
   1   4   3    26695.55    27417.68    399.17 o
   2   4   3    18401.79    18561.88    277.67 o
   3   4   3     2878.41     2813.33     83.28 o
   4   4   3    10517.36    10450.31    252.61 o
   5   4   3     1521.31     1597.98    111.33 o
   6   4   3     5828.28     5148.61    110.36 o
   7   4   3      854.16      694.83     29.34 o
   8   4   3     9562.06     9629.75    195.99 o
   9   4   3      303.44      406.10     38.02 o
  10   4   3     5187.98     4767.91    117.76 o
  11   4   3     1981.15     1704.91     62.29 o
  12   4   3     4716.30     4912.17    154.40 o
  13   4   3     1006.98      943.89     64.59 o
  14   4   3     4681.47     4911.22    252.92 o
  15   4   3      548.69      520.02     54.55 o
  16   4   3     4196.67     4061.47    186.91 o
  17   4   3     1156.17     1173.17    104.16 o
  18   4   3     2254.88     2366.35    147.61 o
  19   4   3      666.03      793.53    114.04 o
 -20   5   3     1029.99      836.78    100.80 o
 -19   5   3     2117.03     2344.15    121.81 o
 -18   5   3     1710.42     1724.27    102.05 o
 -17   5   3      798.24      799.48     70.42 o
 -16   5   3     2129.57     1968.04    101.26 o
 -15   5   3     2124.93     2218.83    148.07 o
 -14   5   3     7066.32     7145.34    208.13 o
 -13   5   3     1938.14     1850.77     94.66 o
 -12   5   3    15457.74    15351.08    273.15 o
 -11   5   3      338.67      324.30     26.59 o
 -10   5   3    12878.99    13112.59    233.70 o
  -9   5   3      325.99      366.89     61.84 o
  -8   5   3    13050.69    13150.29    260.16 o
  -7   5   3      121.62      170.41     23.19 o
  -6   5   3    15848.37    17592.74    451.50 o
  -5   5   3     3057.22     3641.96     82.45 o
  -4   5   3     3042.03     2889.90     80.25 o
  -3   5   3    10745.38    11454.67    183.08 o
  -2   5   3     5758.37     5564.44     91.52 o
  -1   5   3     2044.18     2043.89     42.59 o
   0   5   3    12142.89    12653.29    179.70 o
   1   5   3    16744.74    16749.12    279.52 o
   2   5   3    14940.29    15215.88    255.81 o
   3   5   3    24956.08    24832.30    402.93 o
   4   5   3    11250.20    10964.86    602.13 o
   5   5   3     8953.48     8436.52    269.25 o
   6   5   3     2234.26     2036.88    104.96 o
   7   5   3     8599.02     8540.51    172.18 o
   8   5   3      436.71      398.58     27.83 o
   9   5   3    10383.32    10124.93    207.07 o
  10   5   3      175.64      121.49     17.85 o
  11   5   3     9457.84     9508.12    204.73 o
  12   5   3       48.73       42.24     21.40 o
  13   5   3     6904.39     6962.33    230.76 o
  14   5   3      178.39      197.16     35.51 o
  15   5   3     4831.50     4707.89    161.70 o
  16   5   3       40.20       43.11     35.41 o
  17   5   3     2409.98     2586.89    146.37 o
  18   5   3      590.60      453.14     75.35 o
 -20   6   3      350.36      281.67     65.55 o
 -19   6   3       75.08       64.19     35.56 o
 -18   6   3     1276.65     1340.14    157.47 o
 -17   6   3        0.60      -11.16     25.09 o
 -16   6   3      648.01      679.94     64.47 o
 -15   6   3       27.64       41.82     23.75 o
 -14   6   3      197.01      287.56     40.89 o
 -13   6   3      638.00      792.85     59.96 o
 -12   6   3       73.06       11.78     18.73 o
 -11   6   3       47.05       15.65     12.29 o
 -10   6   3      183.39      101.54     17.81 o
  -9   6   3     1901.44     1668.81     57.48 o
  -8   6   3     2032.62     2058.59     64.97 o
  -7   6   3     1007.66     1143.81     46.40 o
  -6   6   3     3237.88     3720.41     88.68 o
  -5   6   3     1266.43     1418.66     42.67 o
  -4   6   3       72.86      116.25     13.82 o
  -3   6   3     5320.62     5837.09    107.71 o
  -2   6   3      105.15       91.72     12.61 o
  -1   6   3     3992.73     4125.14    114.27 o
   0   6   3      219.74      209.26     15.59 o
   1   6   3        0.27        3.42      5.55 o
   2   6   3       29.68       17.90      9.02 o
   3   6   3      548.32      515.39     34.88 o
   4   6   3     1390.75     1356.27     39.20 o
   5   6   3     1343.35     1482.64     91.66 o
   6   6   3      341.12      258.44     45.60 o
   7   6   3      419.16      271.00     47.89 o
   8   6   3      769.27      744.54     84.18 o
   9   6   3      198.33      234.11     39.19 o
  10   6   3      141.73      182.56     22.93 o
  11   6   3       27.16       27.15     17.73 o
  12   6   3      197.83      129.73     30.58 o
  13   6   3       49.01       39.28     38.70 o
  14   6   3     1185.89     1204.50     72.42 o
  15   6   3       10.10       10.64     26.19 o
  16   6   3       63.96       34.09     29.14 o
  17   6   3       41.93       19.50     72.64 o
  18   6   3      111.30       48.80     46.98 o
 -19   7   3       35.86       76.89     40.07 o
 -18   7   3     1444.70     1288.64     92.14 o
 -17   7   3       30.52       23.37     27.98 o
 -16   7   3     1485.46     1563.59     92.90 o
 -15   7   3        9.38       10.48     23.80 o
 -14   7   3     1587.56     1639.04     88.17 o
 -13   7   3       32.24       41.74     24.56 o
 -12   7   3     3094.64     3400.25    163.89 o
 -11   7   3       71.35       81.96     33.83 o
 -10   7   3     1989.69     1963.70     63.00 o
  -9   7   3     1405.81     1453.55     54.19 o
  -8   7   3     2828.11     2888.84     97.86 o
  -7   7   3     6323.78     6550.82    132.07 o
  -6   7   3     5359.77     5296.09    112.10 o
  -5   7   3     1512.69     1618.10     53.73 o
  -4   7   3     7582.53     7957.27    141.76 o
  -3   7   3     1572.62     1549.41     45.74 o
  -2   7   3     3981.96     3900.23    101.40 o
  -1   7   3      443.62      398.57     27.13 o
   0   7   3     4213.92     4388.85     86.04 o
   1   7   3     2062.26     1993.67     47.11 o
   2   7   3     1752.79     1862.29     57.56 o
   3   7   3     4796.48     4552.50    106.05 o
   4   7   3       61.71       27.00     13.52 o
   5   7   3     2098.78     1938.93     52.38 o
   6   7   3       40.11       53.39     26.68 o
   7   7   3     2609.53     2327.66    125.77 o
   8   7   3        0.89        3.56     21.58 o
   9   7   3      976.75     1076.23    171.75 o
  10   7   3      499.61      523.26     25.73 o
  11   7   3     1818.40     1921.36     85.70 o
  12   7   3      419.13      393.53     41.97 o
  13   7   3     3717.08     3492.80    217.40 o
  14   7   3      122.26      140.06     50.61 o
  15   7   3     1713.99     1965.58     95.99 o
  16   7   3       45.45       30.56     29.83 o
  17   7   3     1298.35     1576.26    234.88 o
 -18   8   3      252.31      223.77     62.30 o
 -17   8   3      710.05      700.63    100.06 o
 -16   8   3        4.89       13.10     35.17 o
 -15   8   3     1432.90     1395.17    121.39 o
 -14   8   3        9.26       41.93     35.23 o
 -13   8   3     2778.23     2736.40    154.54 o
 -12   8   3      178.00      169.81     64.49 o
 -11   8   3     3224.97     3471.20    233.52 o
 -10   8   3        8.03       -0.63     16.92 o
  -9   8   3     3233.88     3452.23    214.64 o
  -8   8   3        1.51        0.93     10.57 o
  -7   8   3      720.82      656.96     33.90 o
  -6   8   3      668.30      804.51     37.97 o
  -5   8   3      549.89      673.15     38.07 o
  -4   8   3      817.20      796.00     35.45 o
  -3   8   3     1484.51     1338.25     50.05 o
  -2   8   3     3774.37     4028.52     86.65 o
  -1   8   3     1887.43     2007.71     61.60 o
   0   8   3     2597.47     2703.75     66.98 o
   1   8   3      475.30      478.52     22.63 o
   2   8   3     2444.49     2341.38     70.73 o
   3   8   3      624.15      674.54     34.21 o
   4   8   3      595.60      624.22     31.42 o
   5   8   3       34.93       38.52     13.33 o
   6   8   3     6069.19     5600.48    193.27 o
   7   8   3        0.75      -14.47     25.80 o
   8   8   3     1545.65     1662.04    116.94 o
   9   8   3        0.27      -23.36     23.36 o
  10   8   3       97.42       79.88     38.45 o
  11   8   3      121.16       97.11     43.45 o
  12   8   3      475.95      522.37    154.78 o
  13   8   3      189.07      173.97     55.86 o
  14   8   3      334.36      281.85     66.73 o
  15   8   3       28.50      -21.32     42.65 o
  16   8   3      261.03      223.08     91.64 o
 -17   9   3        3.06       52.43     47.74 o
 -16   9   3     1109.00     1012.59    158.85 o
 -15   9   3      138.74      115.18     52.38 o
 -14   9   3        5.36      -21.62     29.61 o
 -13   9   3      588.70      547.03    111.66 o
 -12   9   3      192.10      119.53     31.96 o
 -11   9   3     1099.45     1003.58     68.66 o
 -10   9   3        5.05       29.21     21.30 o
  -9   9   3      227.70      314.21     40.19 o
  -8   9   3      390.53      412.76     43.67 o
  -7   9   3        0.91       18.24     18.42 o
  -6   9   3     1265.52     1139.25     84.84 o
  -5   9   3        0.63       -4.77     12.02 o
  -4   9   3      700.57      698.46     42.40 o
  -3   9   3     1016.08     1172.95     44.63 o
  -2   9   3      192.42      129.73     18.58 o
  -1   9   3        1.84       -5.44     10.38 o
   0   9   3      752.56      805.41     34.49 o
   1   9   3       66.10       39.75     11.30 o
   2   9   3       26.10        9.36     13.16 o
   3   9   3     2816.90     2697.61     80.35 o
   4   9   3     1672.43     1660.69     57.54 o
   5   9   3     1175.54     1208.83     46.02 o
   6   9   3       14.77       16.61     10.85 o
   7   9   3      189.94      117.79     41.09 o
   8   9   3       83.98       72.23     36.15 o
   9   9   3       71.15       60.16     38.01 o
  10   9   3      309.85      299.42    147.31 o
  11   9   3      960.17      938.42    105.35 o
  12   9   3       17.40      -39.96     44.80 o
  13   9   3      296.79      269.46     71.31 o
  14   9   3        0.18      -25.34     42.69 o
  15   9   3       76.10       21.96     54.79 o
 -16  10   3     1773.19     1771.68    105.45 o
 -15  10   3     3401.21     3519.37    144.31 o
 -14  10   3      933.83     1162.68     81.91 o
 -13  10   3     4019.84     3987.12    149.01 o
 -12  10   3      696.21      626.87     91.11 o
 -11  10   3     3279.27     3283.06    136.28 o
 -10  10   3      706.18      633.69     56.79 o
  -9  10   3     6870.35     6822.04    200.75 o
  -8  10   3       41.73       46.58     21.48 o
  -7  10   3     5412.19     5180.02    194.77 o
  -6  10   3      354.67      496.32     57.10 o
  -5  10   3     5398.90     5678.16    166.77 o
  -4  10   3      679.41      616.52     49.57 o
  -3  10   3     8673.40     8585.43    264.77 o
  -2  10   3     1216.02     1226.73     64.94 o
  -1  10   3     7986.37     8181.30    215.82 o
   0  10   3     1045.48     1076.58     61.03 o
   1  10   3     5870.81     5870.35    169.23 o
   2  10   3     2251.81     2187.56     87.50 o
   3  10   3     3079.96     2983.79    115.11 o
   4  10   3     6229.03     6407.01    184.93 o
   5  10   3     2131.98     1979.37     79.98 o
   6  10   3     3278.49     3029.46    108.37 o
   7  10   3     1602.43     1556.03     64.80 o
   8  10   3     5483.09     5589.58    242.40 o
   9  10   3     1822.17     1533.36    127.87 o
  10  10   3     5008.70     5116.54    239.49 o
  11  10   3      498.57      496.91     86.71 o
  12  10   3     3453.77     4063.52    218.03 o
  13  10   3      139.23      117.28     57.57 o
  14  10   3     3150.79     2949.03    199.30 o
 -15  11   3       17.68       13.86     38.03 o
 -14  11   3     1624.32     1522.53    105.48 o
 -13  11   3      323.23      287.79     55.96 o
 -12  11   3     1950.98     2240.43    146.63 o
 -11  11   3       53.50       42.68     57.70 o
 -10  11   3     4902.40     5171.12    201.57 o
  -9  11   3       98.54       39.61     30.01 o
  -8  11   3     5629.20     5477.28    206.45 o
  -7  11   3       46.93       32.02     27.79 o
  -6  11   3     4982.71     5182.42    357.75 o
  -5  11   3      504.40      500.13     90.96 o
  -4  11   3     8364.17     8299.10    273.98 o
  -3  11   3     2181.92     2233.04    113.27 o
  -2  11   3    13423.16    13501.56    398.35 o
  -1  11   3     4519.77     4166.13    163.75 o
   0  11   3     4218.42     3798.03    247.10 o
   1  11   3     4858.88     4967.75    394.40 o
   2  11   3      475.87      425.01     43.28 o
   3  11   3     1409.96     1426.12     72.90 o
   4  11   3     1118.74     1175.50     65.48 o
   5  11   3     6669.88     6750.56    366.45 o
   6  11   3     1106.83     1160.78     61.96 o
   7  11   3     8625.82     8606.20    229.32 o
   8  11   3       10.33       -4.54     37.40 o
   9  11   3     3111.19     3275.96    308.19 o
  10  11   3      414.98      350.43     87.57 o
  11  11   3     2805.01     3054.57    359.11 o
  12  11   3       70.12       91.64     54.62 o
  13  11   3     3052.24     3251.68    248.45 o
 -13  12   3        0.59      -34.41     34.41 o
 -12  12   3      187.37      255.71     53.61 o
 -11  12   3       85.11       78.87     39.42 o
 -10  12   3      380.36      426.98     61.23 o
  -9  12   3      198.56      216.48     45.81 o
  -8  12   3      932.07      918.37     80.87 o
  -7  12   3      135.12      111.65     36.95 o
  -6  12   3      804.59      638.74     74.67 o
  -5  12   3      584.66      545.94     66.47 o
  -4  12   3       15.13       -4.41     36.66 o
  -3  12   3      620.38      598.40     66.16 o
  -2  12   3      436.14      425.56     59.06 o
  -1  12   3      143.53      130.48     37.40 o
   0  12   3      134.16       99.84     32.86 o
   1  12   3      174.75      167.33     37.40 o
   2  12   3       23.74       -6.55     23.80 o
   3  12   3      331.19      353.71    172.42 o
   4  12   3        0.32      -19.53     19.53 o
   5  12   3      206.37      126.16     46.84 o
   6  12   3        5.43       22.54     23.19 o
   7  12   3      375.59      206.37     77.39 o
   8  12   3       79.17      168.35     78.75 o
   9  12   3        7.93      -39.37     48.88 o
  10  12   3      137.02       25.80     65.17 o
  11  12   3        2.93      -31.23     65.17 o
 -11  13   3      244.98      393.91    115.40 o
 -10  13   3     1820.27     1917.45    213.16 o
  -9  13   3      829.18      739.44    117.44 o
  -8  13   3      905.64      879.99     85.14 o
  -7  13   3      466.09      673.74     74.42 o
  -6  13   3     1305.24     1264.70     95.89 o
  -5  13   3      617.19      428.27     62.83 o
  -4  13   3     1248.51     1428.71    147.31 o
  -3  13   3      412.98      388.26     57.79 o
  -2  13   3      665.74      786.99     91.64 o
  -1  13   3      497.92      538.33     66.47 o
   0  13   3     1264.45     1055.77     85.74 o
   1  13   3      383.94      321.95     53.47 o
   2  13   3     1322.29     1369.48     96.40 o
   3  13   3      864.37      924.43    106.58 o
   4  13   3      450.86      549.45     59.56 o
   5  13   3     1715.20     1587.75    105.90 o
   6  13   3      442.65      415.45    100.47 o
   7  13   3     1229.28     1335.95    173.78 o
   8  13   3      324.19      369.29    104.54 o
   9  13   3     1323.54     1103.79    173.78 o
  -8  14   3        1.97      -37.12     37.12 o
  -7  14   3     1060.62     1186.72    141.88 o
  -6  14   3      103.79      114.40     44.57 o
  -5  14   3     1728.65     1663.22    164.96 o
  -4  14   3      241.01      201.21     52.78 o
  -3  14   3      614.13      505.26     67.84 o
  -2  14   3      976.62      858.25     84.07 o
  -1  14   3      708.10      728.62     80.78 o
   0  14   3     1359.99     1392.69    171.75 o
   1  14   3       14.28       33.63     33.23 o
   2  14   3      360.51      472.14     64.80 o
   3  14   3        1.39      -13.21     30.38 o
   4  14   3      824.90      837.54     78.53 o
   5  14   3      397.40      385.16     56.53 o
   6  14   3     1336.18     1577.62    188.72 o
  -3  15   3       89.44       31.53     47.01 o
  -2  15   3       31.41       34.45     45.81 o
  -1  15   3       16.21        2.32     40.39 o
   0  15   3       75.23       83.76     45.91 o
   1  15   3        8.19      -21.07     35.77 o
 -22   0   4       11.95       55.66     76.03 o
 -21   0   4     2899.50     2936.65    244.38 o
 -20   0   4       18.08       76.03     58.38 o
 -19   0   4     5721.59     6144.84    358.43 o
 -18   0   4      248.47      134.41     65.17 o
 -17   0   4     3645.85     3972.57    174.87 o
 -16   0   4      451.80      560.09     84.18 o
 -15   0   4     6287.13     6591.21    235.88 o
 -14   0   4      144.32       62.69     27.79 o
 -13   0   4    18668.19    17520.98    601.45 o
 -12   0   4     6814.71     7295.20    239.35 o
 -11   0   4    14131.90    14044.21    324.46 o
 -10   0   4     9165.19     9511.29    290.43 o
  -9   0   4     5603.94     5658.59    149.42 o
  -8   0   4    10409.40    10296.94    238.03 o
  -7   0   4    18960.89    18517.17    343.29 o
  -6   0   4    11106.53    11643.12    223.64 o
  -5   0   4     8067.75     8790.01    172.23 o
  -4   0   4    14616.06    14423.68    265.08 o
  -3   0   4      359.30      334.45     18.97 o
  -2   0   4    30086.44    29751.11    600.43 o
  -1   0   4    23835.82    24394.07   1130.26 o
   0   0   4       32.81       18.53      8.27 o
   1   0   4     5275.88     6061.28    120.31 o
   2   0   4    76303.60    90646.48   1547.75 o
   3   0   4    11753.11    11978.79    223.47 o
   4   0   4    36879.26    37057.71    648.60 o
   5   0   4      768.83      729.34     31.92 o
   6   0   4    21155.22    20813.57    641.20 o
   7   0   4      103.73      119.60     19.15 o
   8   0   4    22160.89    20494.78    441.60 o
   9   0   4     5053.43     5059.88    140.68 o
  10   0   4    17769.17    16858.58    378.73 o
  11   0   4     1167.93     1251.77    121.61 o
  12   0   4     2627.50     2723.37    141.88 o
  13   0   4     4681.95     5151.02    298.69 o
  14   0   4     9175.70     9046.20    450.75 o
  15   0   4     3201.95     3565.26    253.89 o
  16   0   4     4197.48     4007.86    278.32 o
  17   0   4     6374.32     6644.47    385.58 o
  18   0   4      492.50      354.35    104.54 o
  19   0   4     2409.65     2325.70    224.02 o
 -22   1   4     1454.75     1470.28    139.84 o
 -21   1   4      496.37      553.29     87.52 o
 -20   1   4     2499.37     2337.05    152.16 o
 -19   1   4      679.11      631.73     84.47 o
 -18   1   4     1901.66     1741.62    123.80 o
 -17   1   4      253.58      254.65     42.56 o
 -16   1   4     2018.30     2017.49     80.48 o
 -15   1   4       71.90      100.76     22.34 o
 -14   1   4     6317.37     6267.07    157.06 o
 -13   1   4      791.73      661.67     39.12 o
 -12   1   4     3292.84     3254.00     84.72 o
 -11   1   4     3160.32     2874.90     75.51 o
 -10   1   4     3687.17     3658.01     79.16 o
  -9   1   4     2788.55     2951.05     66.09 o
  -8   1   4     5457.40     5602.75    102.46 o
  -7   1   4     5011.33     4500.19     76.86 o
  -6   1   4      533.07      394.01     17.24 o
  -5   1   4     4187.65     4287.27     67.29 o
  -4   1   4      100.12       97.67      8.70 o
  -3   1   4    32023.75    32330.89    399.67 o
  -2   1   4     4556.05     4413.12     69.60 o
  -1   1   4    10398.52    10417.40    158.19 o
   0   1   4     2784.34     2874.75     49.25 o
   1   1   4    17364.70    18558.99    245.78 o
   2   1   4     2208.71     2969.96     71.83 o
   3   1   4    11271.60    11241.37    160.18 o
   4   1   4      850.09      928.00     28.47 o
   5   1   4     1502.06     1390.68     36.61 o
   6   1   4      612.81      721.80     32.28 o
   7   1   4     1165.45     1171.16     55.88 o
   8   1   4     1129.39     1016.54     34.24 o
   9   1   4     4259.10     4175.40     85.82 o
  10   1   4      740.70      739.87     33.15 o
  11   1   4     3576.15     3379.19     78.66 o
  12   1   4     1309.35     1280.92     56.61 o
  13   1   4     1674.61     1558.04     80.83 o
  14   1   4     3384.18     3053.43    156.91 o
  15   1   4     1195.72     1141.74    104.31 o
  16   1   4     1461.72     1313.67    139.84 o
  17   1   4      626.66      685.59     93.68 o
  18   1   4     2327.12     2148.51    217.23 o
  19   1   4       32.11      -16.66     53.63 o
 -22   2   4        6.50       25.04     47.89 o
 -21   2   4     1183.81     1322.16    325.84 o
 -20   2   4      417.23      403.64     72.89 o
 -19   2   4      551.75      466.96     74.03 o
 -18   2   4      611.91      622.49     63.21 o
 -17   2   4      338.70      250.34     43.97 o
 -16   2   4       77.17      155.58     33.02 o
 -15   2   4      366.53      396.76     38.27 o
 -14   2   4     3893.32     3762.91     98.52 o
 -13   2   4      676.66      724.33     40.38 o
 -12   2   4     2448.02     2341.46     68.48 o
 -11   2   4        6.68        4.83      9.64 o
 -10   2   4      917.47     1000.18     40.57 o
  -9   2   4      701.04      646.85     45.83 o
  -8   2   4     3056.46     2536.10     58.22 o
  -7   2   4      466.70      682.93     24.03 o
  -6   2   4     6069.26     6430.23     96.05 o
  -5   2   4     1008.67     1114.77     27.09 o
  -4   2   4     3828.26     4006.79     63.56 o
  -3   2   4     5573.23     5624.34     87.79 o
  -2   2   4    24028.62    23405.66    313.87 o
  -1   2   4      200.77      172.19      9.85 o
   0   2   4     6471.10     6519.76     97.55 o
   1   2   4     1053.79     1221.04     26.39 o
   2   2   4     8169.80     9484.91    126.55 o
   3   2   4     5680.30     6054.30     85.69 o
   4   2   4     1229.78     1212.24     25.31 o
   5   2   4     1814.51     1961.00     38.46 o
   6   2   4      570.86      642.29     27.47 o
   7   2   4        0.56        2.18      6.27 o
   8   2   4        6.93       11.51      7.77 o
   9   2   4      266.57      198.17     22.16 o
  10   2   4      104.93       79.72     14.56 o
  11   2   4     1330.52     1283.73     49.10 o
  12   2   4       11.79       17.40     23.62 o
  13   2   4      970.97      870.97     83.04 o
  14   2   4      421.46      344.33     52.60 o
  15   2   4       46.17       70.20     37.19 o
  16   2   4       32.71       52.36     37.51 o
  17   2   4      485.47      649.09    145.95 o
  18   2   4        2.08        7.00     38.80 o
  19   2   4      354.93      352.34     72.73 o
 -21   3   4      219.31      172.69     60.28 o
 -20   3   4     3102.37     3502.05    186.41 o
 -19   3   4      187.99      217.22     58.54 o
 -18   3   4     4112.35     4118.13    156.80 o
 -17   3   4       21.35       39.31     27.16 o
 -16   3   4      847.48      861.90     67.96 o
 -15   3   4      700.12      749.98     62.67 o
 -14   3   4     3417.81     3573.83    107.59 o
 -13   3   4     3514.20     3551.44     92.57 o
 -12   3   4     3607.65     3458.60     88.20 o
 -11   3   4     6109.84     6067.75    132.34 o
 -10   3   4     1504.36     1609.83     51.40 o
  -9   3   4     4233.52     4238.48     93.97 o
  -8   3   4     4737.70     5048.66    104.96 o
  -7   3   4     8747.17     7900.57    136.11 o
  -6   3   4     3172.40     3093.32     71.71 o
  -5   3   4     2438.44     2414.15     49.54 o
  -4   3   4       97.70      164.58     13.40 o
  -3   3   4     1943.96     1682.20     42.53 o
  -2   3   4     3574.74     3751.18     63.81 o
  -1   3   4    21252.93    22212.07    280.30 o
   0   3   4     1233.99     1443.38     54.23 o
   1   3   4     9197.98     9536.78    169.87 o
   2   3   4     1428.72     1355.72     39.04 o
   3   3   4     2927.72     2643.82     54.20 o
   4   3   4       81.38       65.30      9.67 o
   5   3   4     6071.75     5850.82    139.90 o
   6   3   4     1264.72     1189.42     47.66 o
   7   3   4     1531.69     1610.84     63.10 o
   8   3   4      859.52      765.05     36.71 o
   9   3   4     1886.91     1757.22     75.05 o
  10   3   4      149.73      150.47     21.56 o
  11   3   4     2802.11     2992.21     90.39 o
  12   3   4     1570.86     1566.76     80.92 o
  13   3   4     1998.59     1769.65     87.97 o
  14   3   4      713.29      670.83     60.06 o
  15   3   4      927.10      930.91     89.65 o
  16   3   4     1089.56      984.25     97.16 o
  17   3   4      255.15      245.57     88.93 o
  18   3   4     1812.46     1884.36    138.71 o
  19   3   4       51.73       25.60     44.71 o
 -21   4   4      539.58      529.25    178.53 o
 -20   4   4      856.16      947.45    106.32 o
 -19   4   4      680.14      692.35     72.69 o
 -18   4   4       50.34       20.36     30.68 o
 -17   4   4      270.19      223.66     45.53 o
 -16   4   4      460.93      412.74     51.22 o
 -15   4   4     1101.85     1090.81     75.02 o
 -14   4   4     2510.14     2268.53     99.97 o
 -13   4   4       33.07       -0.45     12.54 o
 -12   4   4     1517.46     1617.34     67.65 o
 -11   4   4       87.71      158.15     19.89 o
 -10   4   4     1540.01     1427.32     48.88 o
  -9   4   4      887.58      756.87     35.19 o
  -8   4   4     9364.42    10059.78    184.03 o
  -7   4   4      187.90      191.48     23.17 o
  -6   4   4      695.03      562.80     29.15 o
  -5   4   4      198.37      255.57     19.38 o
  -4   4   4     2874.97     2755.63     51.14 o
  -3   4   4        2.66        6.14      5.84 o
  -2   4   4     8170.85     8821.02    131.77 o
  -1   4   4    11879.87    13030.05    186.04 o
   0   4   4     2213.80     2262.32     40.18 o
   1   4   4     2422.70     2586.49     55.03 o
   2   4   4     6407.36     6497.76    110.92 o
   3   4   4      535.85      722.61     29.50 o
   4   4   4      394.21      347.21     27.43 o
   5   4   4     2097.65     2306.68     69.37 o
   6   4   4      740.55      751.30     46.64 o
   7   4   4      129.92       60.73     12.29 o
   8   4   4        2.03        7.94     14.70 o
   9   4   4      322.41      341.73     26.29 o
  10   4   4        6.10       -4.89     12.78 o
  11   4   4       14.44       16.95     18.49 o
  12   4   4      797.37      672.49     54.83 o
  13   4   4      549.17      413.87     48.69 o
  14   4   4      286.00      235.00     59.17 o
  15   4   4      387.66      391.40     60.68 o
  16   4   4       13.24       11.38     33.17 o
  17   4   4       36.56       11.88     37.39 o
  18   4   4       30.56       87.81     47.29 o
 -21   5   4      185.40      192.63     65.02 o
 -20   5   4     1855.89     2009.47    153.42 o
 -19   5   4      107.75       60.79     34.42 o
 -18   5   4     1218.20     1272.39     89.33 o
 -17   5   4       83.31       50.73     29.20 o
 -16   5   4     2213.51     2421.74    111.93 o
 -15   5   4      347.05      297.57     42.56 o
 -14   5   4     2070.26     1911.49     92.28 o
 -13   5   4      334.44      225.83     36.24 o
 -12   5   4     1424.47     1264.57     58.44 o
 -11   5   4     1097.46     1194.90     54.55 o
 -10   5   4     3274.07     3327.35    135.66 o
  -9   5   4      580.71      422.38     27.93 o
  -8   5   4     1384.09     1298.16     74.47 o
  -7   5   4      167.30       83.58     15.86 o
  -6   5   4     4667.59     4649.63    101.86 o
  -5   5   4     4102.88     3776.55     78.33 o
  -4   5   4     2559.39     2414.05     56.84 o
  -3   5   4     9209.27     9478.65    156.91 o
  -2   5   4     1463.97     1541.30     37.09 o
  -1   5   4     9376.67     9598.13    155.69 o
   0   5   4     1608.02     1543.91     33.62 o
   1   5   4    16011.10    16662.36    307.61 o
   2   5   4      348.03      443.16     24.63 o
   3   5   4     8455.12     8942.78    175.42 o
   4   5   4     1296.05     1475.98     85.38 o
   5   5   4     2850.89     2734.64    139.16 o
   6   5   4      238.79      264.33     63.13 o
   7   5   4     2714.64     2714.96    111.11 o
   8   5   4      742.90      661.25     45.86 o
   9   5   4     3598.76     3210.97     84.48 o
  10   5   4     1426.11     1517.59     61.34 o
  11   5   4      813.83      892.71     81.45 o
  12   5   4      114.04       75.94     24.68 o
  13   5   4     1216.75     1055.97     68.87 o
  14   5   4      230.03      202.61     38.23 o
  15   5   4      522.10      441.94     52.23 o
  16   5   4     2252.82     2196.25    131.78 o
  17   5   4       27.61       28.16     49.56 o
  18   5   4      478.96      674.95    138.48 o
 -20   6   4        0.13       -6.66     39.39 o
 -19   6   4     2457.27     2361.07    123.22 o
 -18   6   4        8.51       68.89     34.14 o
 -17   6   4     5618.77     6110.23    278.25 o
 -16   6   4      341.34      352.26     49.30 o
 -15   6   4     6914.73     6321.77    198.07 o
 -14   6   4     2989.32     3081.42    121.13 o
 -13   6   4     5267.94     5386.15    188.54 o
 -12   6   4     1582.92     1480.35     77.45 o
 -11   6   4     2537.49     2414.32     93.99 o
 -10   6   4     6403.49     6523.29    171.57 o
  -9   6   4     6418.28     6726.42    183.25 o
  -8   6   4     5509.40     5177.28    148.85 o
  -7   6   4     3679.10     3650.31     96.48 o
  -6   6   4    10199.25    10079.20    172.13 o
  -5   6   4     4574.45     4568.52     92.50 o
  -4   6   4     8442.44     7824.65    138.15 o
  -3   6   4     7513.80     7339.39    130.37 o
  -2   6   4    14069.92    14883.16    234.27 o
  -1   6   4      253.68      230.55     20.92 o
   0   6   4    25614.75    26301.29    358.18 o
   1   6   4     4005.08     4579.73    125.48 o
   2   6   4     9868.71     9789.70    221.68 o
   3   6   4        5.73       20.00      8.29 o
   4   6   4    19261.61    19305.52    539.61 o
   5   6   4      532.05      383.75     60.42 o
   6   6   4    10582.35    10275.84    418.84 o
   7   6   4     3058.80     2909.14    141.88 o
   8   6   4     2560.38     2160.13    123.62 o
   9   6   4      319.95      308.09     19.85 o
  10   6   4     6585.68     6353.46    208.18 o
  11   6   4     3169.33     3017.96    106.92 o
  12   6   4     8097.64     8276.60    226.48 o
  13   6   4     4144.28     4143.76    141.04 o
  14   6   4     2954.95     3123.55    122.23 o
  15   6   4     3390.44     3519.51    295.14 o
  16   6   4     1508.79     1614.44    108.19 o
  17   6   4     1906.44     1858.49    121.57 o
 -19   7   4        0.54      -10.39     29.46 o
 -18   7   4     1583.64     1611.91    129.69 o
 -17   7   4      128.56       27.65     28.92 o
 -16   7   4     2067.18     2018.35    106.33 o
 -15   7   4        7.01      -20.97     20.97 o
 -14   7   4      792.25      601.05     75.61 o
 -13   7   4      116.63       88.25     37.51 o
 -12   7   4      188.93      204.46     46.38 o
 -11   7   4        1.65      -22.40     22.40 o
 -10   7   4      454.77      410.94     33.41 o
  -9   7   4     2956.35     2993.99     88.62 o
  -8   7   4     3234.23     3008.88     78.57 o
  -7   7   4     1911.97     2006.19     81.32 o
  -6   7   4     1716.81     1823.70     56.44 o
  -5   7   4     1634.84     1547.35     48.09 o
  -4   7   4     3302.20     3199.42     73.55 o
  -3   7   4     2244.00     2187.16     56.77 o
  -2   7   4      343.29      276.52     20.97 o
  -1   7   4     8271.46     8779.87    168.63 o
   0   7   4      601.55      701.58     28.08 o
   1   7   4     3071.46     3027.87     81.73 o
   2   7   4      548.05      651.37     57.81 o
   3   7   4     4687.61     4658.61    107.87 o
   4   7   4      488.16      539.38     48.29 o
   5   7   4     1708.12     1620.52    101.73 o
   6   7   4      525.09      489.15     92.32 o
   7   7   4        4.35      -18.36     21.06 o
   8   7   4      102.48       98.37     36.50 o
   9   7   4       17.15       24.93     28.71 o
  10   7   4       11.82       83.79     46.16 o
  11   7   4      524.74      461.42    111.33 o
  12   7   4      807.42      822.43     51.01 o
  13   7   4      484.85      514.10     84.59 o
  14   7   4      610.12      680.77     93.58 o
  15   7   4      256.25      213.99     38.76 o
  16   7   4       48.85       67.88     92.32 o
  17   7   4      434.67      264.75    131.69 o
 -19   8   4      646.92      890.06    150.02 o
 -18   8   4      220.42      137.94    112.01 o
 -17   8   4      237.92      445.73     79.92 o
 -16   8   4      364.19      391.35    158.17 o
 -15   8   4      550.02      434.71    133.73 o
 -14   8   4       10.62       20.80     33.83 o
 -13   8   4     1266.55     1307.26    110.35 o
 -12   8   4      346.47      354.41     61.78 o
 -11   8   4      346.00      228.80     46.55 o
 -10   8   4     1342.63     1387.54     75.36 o
  -9   8   4       17.25      -10.31     15.76 o
  -8   8   4      508.50      542.12     33.73 o
  -7   8   4      200.07      208.27     25.20 o
  -6   8   4     4525.95     4485.85    120.91 o
  -5   8   4      522.44      571.44     32.49 o
  -4   8   4     4414.38     4186.02     91.39 o
  -3   8   4      944.09      923.00     38.27 o
  -2   8   4     1099.79     1227.42     42.62 o
  -1   8   4     1038.52     1157.66     45.00 o
   0   8   4     1521.20     1474.67     52.12 o
   1   8   4      255.95      266.67     25.55 o
   2   8   4     2381.88     2413.85     71.93 o
   3   8   4        3.63       16.21     11.11 o
   4   8   4     1365.93     1524.86     55.32 o
   5   8   4      284.16      234.23     21.02 o
   6   8   4     5476.09     5482.97    221.26 o
   7   8   4       40.67       17.95     42.09 o
   8   8   4      962.07     1052.66    111.33 o
   9   8   4     1433.84     1478.06    117.43 o
  10   8   4      135.36      165.49    105.90 o
  11   8   4      266.79      194.33     54.40 o
  12   8   4      185.87      166.41     54.23 o
  13   8   4      543.35      597.18     93.25 o
  14   8   4      216.14      105.35     54.99 o
  15   8   4     1382.86     1320.64    164.96 o
  16   8   4        0.92      -54.31     82.82 o
 -18   9   4     2535.48     2759.88    244.38 o
 -17   9   4      291.26      220.08     68.15 o
 -16   9   4     4564.62     4991.14    240.93 o
 -15   9   4     1290.87     1419.03    188.04 o
 -14   9   4     3750.25     3669.62    190.26 o
 -13   9   4     1883.99     1766.73     95.59 o
 -12   9   4     3449.51     3520.57    134.63 o
 -11   9   4     2118.73     1943.53     94.71 o
 -10   9   4     2654.12     2590.94    107.15 o
  -9   9   4     1771.72     1586.18     80.70 o
  -8   9   4     1978.83     1768.47     82.79 o
  -7   9   4     1380.89     1543.28     76.04 o
  -6   9   4     2611.49     2777.34    103.43 o
  -5   9   4     2795.49     2680.72     84.63 o
  -4   9   4     1289.11     1182.63     46.46 o
  -3   9   4     4774.80     5348.90    110.88 o
  -2   9   4      482.11      604.59     33.09 o
  -1   9   4     5181.25     5200.45    106.51 o
   0   9   4       25.91       18.32     11.08 o
   1   9   4     6825.68     7158.96    205.57 o
   2   9   4       25.66       30.10     14.35 o
   3   9   4     8023.59     8442.91    184.83 o
   4   9   4      211.26      199.91     21.07 o
   5   9   4     5401.43     5663.47    129.90 o
   6   9   4     1232.98     1182.63    101.78 o
   7   9   4     2236.72     2453.95    145.75 o
   8   9   4      488.85      574.82     79.81 o
   9   9   4     5050.41     5316.84    235.56 o
  10   9   4     1201.88     1341.53    179.89 o
  11   9   4     4236.89     4393.69    218.22 o
  12   9   4     1530.60     1666.97    142.83 o
  13   9   4     1414.09     1350.59    136.33 o
  14   9   4      784.35      957.31    119.67 o
  15   9   4      759.71      727.78    114.04 o
 -16  10   4        0.53        8.06     35.12 o
 -15  10   4      805.54      673.32     84.82 o
 -14  10   4      159.07      145.39     56.29 o
 -13  10   4       64.93       76.76     31.46 o
 -12  10   4      309.38      287.96     49.63 o
 -11  10   4      175.41      146.61     34.20 o
 -10  10   4     1818.17     1666.23     88.46 o
  -9  10   4      260.87      220.43     38.34 o
  -8  10   4     2997.01     3037.96    116.82 o
  -7  10   4      649.74      790.83     66.41 o
  -6  10   4     1080.72      958.75     62.27 o
  -5  10   4       52.21       33.64     20.55 o
  -4  10   4     1079.66     1216.14     65.82 o
  -3  10   4       68.70      125.20     27.83 o
  -2  10   4     1468.48     1301.10     70.27 o
  -1  10   4       52.74       33.55     19.76 o
   0  10   4     3133.97     3414.62    123.86 o
   1  10   4       40.87       46.48     20.05 o
   2  10   4     1291.42     1176.20     71.26 o
   3  10   4        3.44       11.74     17.18 o
   4  10   4     3291.53     3213.89    110.32 o
   5  10   4      184.63      151.53     44.93 o
   6  10   4      543.97      524.91     35.02 o
   7  10   4     1034.28     1074.22    106.60 o
   8  10   4     1091.32     1245.14    116.55 o
   9  10   4      220.75      123.07     50.82 o
  10  10   4      437.01      463.14     81.98 o
  11  10   4      845.93      848.72    135.77 o
  12  10   4      154.95      118.78     59.34 o
  13  10   4      437.80      395.78     85.62 o
  14  10   4       70.36       50.82     59.31 o
 -15  11   4      142.18      114.42     46.93 o
 -14  11   4      286.76      296.07     58.27 o
 -13  11   4      234.91      211.40     49.47 o
 -12  11   4      864.25      946.07    144.59 o
 -11  11   4      310.61      162.44     45.00 o
 -10  11   4      985.81      842.34     79.55 o
  -9  11   4      510.18      526.95     64.94 o
  -8  11   4       72.47       58.61     33.23 o
  -7  11   4     1727.38     1977.79    122.19 o
  -6  11   4       41.96       29.92     26.39 o
  -5  11   4      606.70      488.58     59.86 o
  -4  11   4      144.27      112.69     35.99 o
  -3  11   4     1948.37     1715.42    104.54 o
  -2  11   4        7.69       -1.20     28.51 o
  -1  11   4      619.82      531.34     88.25 o
   0  11   4        9.11        6.38     22.55 o
   1  11   4      307.83      269.33     44.80 o
   2  11   4      640.85      480.32     60.23 o
   3  11   4      239.74      254.63     35.24 o
   4  11   4       75.50       52.24     22.91 o
   5  11   4     1517.23     1529.73    122.97 o
   6  11   4       96.25      101.03     23.81 o
   7  11   4     2033.23     1850.43    140.33 o
   8  11   4      335.54      379.31    140.52 o
   9  11   4      850.27      625.05     92.55 o
  10  11   4       33.09       45.48     46.84 o
  11  11   4     1005.81     1084.39    126.81 o
  12  11   4      159.85      204.88     73.98 o
 -13  12   4      883.65      820.66     85.64 o
 -12  12   4     2023.82     1918.95    258.64 o
 -11  12   4      888.88      920.21     87.28 o
 -10  12   4      310.79      380.21     60.68 o
  -9  12   4      365.63      401.93     79.42 o
  -8  12   4     2261.41     2253.09    154.78 o
  -7  12   4      393.08      376.11     58.57 o
  -6  12   4     3979.87     3790.40    167.27 o
  -5  12   4      155.45      108.10     37.51 o
  -4  12   4     2907.57     3206.61    148.32 o
  -3  12   4      347.99      385.10     73.99 o
  -2  12   4     4454.29     4185.03    431.06 o
  -1  12   4       94.68       40.53     28.71 o
   0  12   4     5023.90     5140.45    285.11 o
   1  12   4       42.22       79.60     32.26 o
   2  12   4     2647.85     2674.56    168.35 o
   3  12   4      236.12      202.40     38.64 o
   4  12   4     2448.25     2431.42    118.12 o
   5  12   4     1021.91     1017.87     89.61 o
   6  12   4     2624.01     2591.80    215.87 o
   7  12   4     1023.03     1128.23    158.85 o
   8  12   4     1900.83     2419.38    219.94 o
   9  12   4      660.63      867.55    153.42 o
  10  12   4     1817.67     2146.49    225.37 o
  11  12   4     1211.64     1397.05    196.86 o
 -11  13   4        8.53        7.54     33.93 o
 -10  13   4      245.51      274.18     59.22 o
  -9  13   4      514.77      462.22    138.48 o
  -8  13   4        3.79       15.44     58.38 o
  -7  13   4     1012.23     1079.80    117.44 o
  -6  13   4      300.76      296.01     55.06 o
  -5  13   4        3.26        2.65     30.23 o
  -4  13   4        7.95       10.17     30.23 o
  -3  13   4        1.39       -2.04     27.84 o
  -2  13   4        2.12      -11.50     27.25 o
  -1  13   4       24.04       19.28     28.75 o
   0  13   4        2.09      -14.20     28.21 o
   1  13   4        4.94      -21.06     21.06 o
   2  13   4      107.68      123.00     36.92 o
   3  13   4        1.72      -23.84     23.84 o
   4  13   4       12.95        0.30     25.77 o
   5  13   4      772.30      742.14    112.69 o
   6  13   4       14.56      -10.86     63.81 o
   7  13   4     1236.01     1110.58    165.64 o
   8  13   4       11.71       44.80     66.53 o
   9  13   4      109.37      118.12     84.18 o
  -8  14   4      644.01      714.73     83.14 o
  -7  14   4      346.35      318.13     61.65 o
  -6  14   4      887.61      798.75     85.38 o
  -5  14   4      894.13      996.39     93.51 o
  -4  14   4     1205.68     1391.18    105.12 o
  -3  14   4     1075.17     1010.68     91.14 o
  -2  14   4     1981.98     1884.14    137.80 o
  -1  14   4       99.39      102.75     42.11 o
   0  14   4     1100.71     1281.90     98.47 o
   1  14   4        0.07       13.16     32.64 o
   2  14   4     1130.43     1229.30     92.17 o
   3  14   4        0.84      -29.13     29.13 o
   4  14   4     1564.85     1774.37    113.37 o
   5  14   4       18.55      -52.95     52.95 o
   6  14   4     1075.93     1416.06    188.72 o
 -22   1   5      748.55      690.20    123.55 o
 -21   1   5     1876.91     1906.85    147.31 o
 -20   1   5     1140.22     1150.92    148.67 o
 -19   1   5     2560.80     2515.08    217.91 o
 -18   1   5      539.39      396.86     52.96 o
 -17   1   5     4085.57     4551.50    159.53 o
 -16   1   5       15.02       47.40     26.46 o
 -15   1   5     4427.68     4314.60    125.14 o
 -14   1   5      281.57      372.47     36.20 o
 -13   1   5     3331.25     3815.19    109.53 o
 -12   1   5      351.39      500.32     33.92 o
 -11   1   5     5643.48     6351.91    163.40 o
 -10   1   5      486.58      401.42     29.23 o
  -9   1   5    14595.40    13888.12    222.39 o
  -8   1   5     1431.65     1670.58     45.15 o
  -7   1   5     6338.66     6348.54     98.19 o
  -6   1   5     1068.67      896.52     25.73 o
  -5   1   5    22400.08    21905.60    280.98 o
  -4   1   5       20.57        6.79      5.01 o
  -3   1   5     4749.38     4649.43     75.99 o
  -2   1   5     1413.81     1358.20     33.05 o
  -1   1   5      801.95      806.63     27.83 o
   0   1   5     2541.06     2499.47     56.53 o
   1   1   5     6974.52     7116.40    100.67 o
   2   1   5    26767.50    27417.85    343.81 o
   3   1   5    10325.31    10092.28    137.94 o
   4   1   5    24932.69    25796.54    348.77 o
   5   1   5     2332.90     2355.06     48.10 o
   6   1   5     5818.91     5829.78    104.83 o
   7   1   5      761.94      668.34     29.25 o
   8   1   5     1506.09     1606.45     45.45 o
   9   1   5       39.74       46.43     12.62 o
  10   1   5     7370.77     7390.08    137.17 o
  11   1   5       17.03      132.23     20.96 o
  12   1   5     6148.66     6273.67    220.84 o
  13   1   5        0.01        6.28     24.47 o
  14   1   5     3639.57     3489.48    173.37 o
  15   1   5        0.43      -21.04     30.72 o
  16   1   5     2003.04     2028.67    171.07 o
  17   1   5        2.38       13.21     41.19 o
  18   1   5     1060.19     1314.89    124.67 o
  19   1   5      278.52      331.91    118.12 o
 -22   2   5      604.85      407.59     95.04 o
 -21   2   5     1560.22     1506.43    132.21 o
 -20   2   5     3592.05     3996.97    201.70 o
 -19   2   5     1513.73     1442.20    120.96 o
 -18   2   5     3483.15     3519.43    141.68 o
 -17   2   5     1931.61     1703.91     95.24 o
 -16   2   5     1174.41     1236.96     66.09 o
 -15   2   5      633.75      646.02     54.87 o
 -14   2   5     4464.84     4331.25    122.69 o
 -13   2   5       65.80       54.23     16.55 o
 -12   2   5     3827.75     3763.77     96.77 o
 -11   2   5       88.57      111.12     16.85 o
 -10   2   5     7541.43     7706.78    152.35 o
  -9   2   5      653.79      577.95     33.44 o
  -8   2   5    12042.78    11243.40    201.51 o
  -7   2   5      787.59      909.28     30.43 o
  -6   2   5    18817.82    20200.44    280.47 o
  -5   2   5       82.70       33.61      6.92 o
  -4   2   5      830.81      656.44     25.85 o
  -3   2   5     5019.17     4989.76     90.05 o
  -2   2   5     1998.11     1783.46     37.60 o
  -1   2   5      435.23      414.53     18.01 o
   0   2   5     8519.47     8651.81    119.24 o
   1   2   5     5076.89     4977.61     89.56 o
   2   2   5    12531.29    12637.14    167.24 o
   3   2   5     7985.21     8248.17    115.11 o
   4   2   5    11760.93    12482.81    177.56 o
   5   2   5     1064.96      937.54     25.35 o
   6   2   5      215.15      190.48     20.74 o
   7   2   5      563.49      699.20     42.80 o
   8   2   5      203.69      155.00     15.36 o
   9   2   5     2736.23     2848.54     71.19 o
  10   2   5        0.51       59.74     14.05 o
  11   2   5    10101.87     9609.93    252.38 o
  12   2   5       60.51       62.58     27.17 o
  13   2   5     1640.13     1649.92     86.04 o
  14   2   5       34.05       68.25     34.90 o
  15   2   5     2184.43     2400.99    243.70 o
  16   2   5      105.36       64.57     43.17 o
  17   2   5     1082.38      998.91    128.30 o
  18   2   5      958.23     1095.00    114.46 o
 -21   3   5       44.69       24.05     44.71 o
 -20   3   5      426.41      473.49     78.94 o
 -19   3   5      440.31      372.16     70.69 o
 -18   3   5      113.83       17.34     25.45 o
 -17   3   5       80.69       68.85     28.31 o
 -16   3   5       77.45       78.27     27.48 o
 -15   3   5      134.18       78.30     21.90 o
 -14   3   5     2764.50     2784.53     93.01 o
 -13   3   5      349.59      283.43     29.64 o
 -12   3   5     1790.24     1730.15     77.61 o
 -11   3   5      775.19      901.51     46.30 o
 -10   3   5      543.66      723.74     36.33 o
  -9   3   5      269.34      435.34     28.13 o
  -8   3   5     1110.21      897.84     36.84 o
  -7   3   5      372.32      490.14     34.51 o
  -6   3   5     6635.65     7602.85    141.49 o
  -5   3   5     3808.92     4068.30     73.20 o
  -4   3   5     8425.64     8916.95    135.03 o
  -3   3   5     1170.06     1127.76     29.87 o
  -2   3   5     1662.19     1677.83     36.88 o
  -1   3   5     1574.82     1865.28     52.74 o
   0   3   5     3480.71     3943.78     67.39 o
   1   3   5     2557.68     2800.48     46.92 o
   2   3   5     1629.09     1982.38     52.68 o
   3   3   5     1037.48     1003.59     32.78 o
   4   3   5      377.27      327.44     19.61 o
   5   3   5      381.39      435.14     26.95 o
   6   3   5      189.10      259.91     21.04 o
   7   3   5     1448.15     1474.51     51.21 o
   8   3   5      102.84       93.25     21.56 o
   9   3   5     1748.06     1681.99     60.99 o
  10   3   5     2313.16     2192.17     74.06 o
  11   3   5       13.54       22.29     19.33 o
  12   3   5      648.06      616.90     67.96 o
  13   3   5      428.73      454.29     60.68 o
  14   3   5        1.91       30.44     31.89 o
  15   3   5      123.66      163.70     48.88 o
  16   3   5        2.37      -10.71     33.93 o
  17   3   5       63.32       33.99     76.03 o
  18   3   5      120.03      100.35     53.04 o
 -21   4   5     1836.56     1671.09    140.52 o
 -20   4   5     1310.54     1255.20    119.44 o
 -19   4   5     2314.72     2340.86    120.97 o
 -18   4   5     2559.81     2756.07    125.68 o
 -17   4   5      728.30      730.84     77.98 o
 -16   4   5     2918.01     3189.99    128.24 o
 -15   4   5      262.35      277.52     42.29 o
 -14   4   5      733.83      816.24     61.53 o
 -13   4   5     1212.39     1086.04     49.41 o
 -12   4   5     5010.14     5713.76    126.97 o
 -11   4   5     2301.88     2565.43     72.54 o
 -10   4   5     8463.71     8472.08    166.60 o
  -9   4   5       50.28       68.12     14.28 o
  -8   4   5    11577.67    10627.48    195.61 o
  -7   4   5      301.99      350.94     26.26 o
  -6   4   5     8038.03     7694.49    148.46 o
  -5   4   5       15.62       -4.95      7.75 o
  -4   4   5    20293.81    20365.26    324.33 o
  -3   4   5       42.77       59.90     10.62 o
  -2   4   5     6388.60     6380.32    101.79 o
  -1   4   5      169.74      128.57     11.27 o
   0   4   5     7330.03     7157.70    119.13 o
   1   4   5     1744.23     1540.42     40.19 o
   2   4   5    20647.15    20382.06    494.56 o
   3   4   5    15625.09    15430.51    360.21 o
   4   4   5    10320.95    10180.76    199.55 o
   5   4   5     3568.93     3835.81     89.79 o
   6   4   5     3117.92     2942.23     75.55 o
   7   4   5     3499.03     3555.39     89.59 o
   8   4   5     3194.79     3385.29    119.32 o
   9   4   5     9510.37     9900.69    209.66 o
  10   4   5      406.75      783.38    126.26 o
  11   4   5     5355.21     5299.18    201.57 o
  12   4   5      102.56       71.77     25.37 o
  13   4   5     4344.83     4187.12    147.06 o
  14   4   5       14.56       26.92     24.75 o
  15   4   5     3177.61     3264.70    163.08 o
  16   4   5       45.77       57.37     83.50 o
  17   4   5     1557.17     1436.37    185.32 o
  18   4   5      327.06      260.99     67.44 o
 -21   5   5      833.94      757.20    104.66 o
 -20   5   5      614.10      559.02    207.05 o
 -19   5   5     1560.43     1659.91    105.26 o
 -18   5   5      922.12      904.51     78.68 o
 -17   5   5     3364.52     3449.73    149.73 o
 -16   5   5      920.66     1083.26    110.04 o
 -15   5   5     2310.56     2362.65    159.29 o
 -14   5   5      623.33      522.07     75.05 o
 -13   5   5     6580.18     6752.11    166.71 o
 -12   5   5     1361.23     1323.33     52.68 o
 -11   5   5    10691.12    10364.11    199.56 o
 -10   5   5       31.62       15.32     11.47 o
  -9   5   5     9373.73     9688.77    206.90 o
  -8   5   5      104.26       94.81     17.91 o
  -7   5   5    14065.06    13877.73    274.19 o
  -6   5   5      148.13      200.71     28.94 o
  -5   5   5    10655.78    10313.78    173.16 o
  -4   5   5     5139.82     5773.67    107.66 o
  -3   5   5     6214.63     5994.12    109.53 o
  -2   5   5     1553.03     1369.55     38.79 o
  -1   5   5     4620.05     4090.26     78.98 o
   0   5   5       95.37       41.15      8.42 o
   1   5   5     8815.90     8437.95    156.19 o
   2   5   5     5457.61     5635.67    121.06 o
   3   5   5     9831.38    10134.23    198.68 o
   4   5   5     8408.29     8016.31    165.59 o
   5   5   5     7086.47     6716.86    170.25 o
   6   5   5     4807.24     4565.98    103.61 o
   7   5   5     5144.27     5075.25    115.42 o
   8   5   5    16982.02    16743.53    322.74 o
   9   5   5     1854.00     1804.60     59.74 o
  10   5   5    14311.11    14054.45    283.92 o
  11   5   5      121.63      148.86     30.51 o
  12   5   5     5006.86     5089.60    162.70 o
  13   5   5       87.80       72.93     26.67 o
  14   5   5     6248.21     6201.38    194.56 o
  15   5   5       94.47      100.48     40.31 o
  16   5   5     4442.64     4300.93    195.15 o
  17   5   5      389.49      424.75     77.39 o
 -20   6   5       28.27       54.43     40.35 o
 -19   6   5      333.82      369.56     59.04 o
 -18   6   5        1.40        4.97     26.41 o
 -17   6   5     1580.27     1496.71    102.59 o
 -16   6   5        1.86       -3.84     22.82 o
 -15   6   5      491.23      501.60     75.67 o
 -14   6   5      212.84      180.71     34.76 o
 -13   6   5      126.74       88.02     42.51 o
 -12   6   5      607.43      552.63     52.29 o
 -11   6   5        8.37       -2.65     14.14 o
 -10   6   5      103.78      157.03     34.69 o
  -9   6   5        3.49       -0.88     12.35 o
  -8   6   5        3.12      -10.90     10.90 o
  -7   6   5      136.00      177.79     23.18 o
  -6   6   5      435.01      550.80     30.90 o
  -5   6   5     7393.67     7513.72    136.48 o
  -4   6   5       94.40       66.79     15.12 o
  -3   6   5     1146.31     1121.02     38.34 o
  -2   6   5     3177.11     3564.39     76.60 o
  -1   6   5        2.68        0.60      8.10 o
   0   6   5      114.14       90.52     11.64 o
   1   6   5       10.30       20.04      9.58 o
   2   6   5     1206.41     1147.25     55.65 o
   3   6   5      709.66      730.56     29.62 o
   4   6   5     5260.33     4941.43    108.25 o
   5   6   5      184.81      149.77     37.40 o
   6   6   5     2161.78     2009.14    171.75 o
   7   6   5      251.80      330.00     55.42 o
   8   6   5       20.93       20.98     25.43 o
   9   6   5       17.20       13.26     11.17 o
  10   6   5       66.97       32.71     19.87 o
  11   6   5      528.80      428.68     68.40 o
  12   6   5       28.23        1.29     18.29 o
  13   6   5      101.21      123.08     29.85 o
  14   6   5        6.15       10.33     24.77 o
  15   6   5     1031.04     1098.55     86.11 o
  16   6   5       72.32       16.47     36.59 o
  17   6   5      462.07      550.90     72.22 o
 -19   7   5     1221.07     1126.76     92.36 o
 -18   7   5        0.99       -9.34     29.80 o
 -17   7   5     1673.93     1542.33     98.49 o
 -16   7   5      111.63       72.93     31.61 o
 -15   7   5     1662.98     1873.90    101.12 o
 -14   7   5       73.91       89.70     37.93 o
 -13   7   5     3936.88     3915.37    182.88 o
 -12   7   5      186.63      114.38     38.26 o
 -11   7   5     1489.12     1669.24    110.39 o
 -10   7   5        0.10       11.53     16.89 o
  -9   7   5     1993.69     1956.66     84.50 o
  -8   7   5     3072.19     2846.34     78.31 o
  -7   7   5     4007.68     4264.42    100.63 o
  -6   7   5     6554.45     6440.22    163.43 o
  -5   7   5     2283.01     2043.04     57.45 o
  -4   7   5     2575.21     2677.67     66.52 o
  -3   7   5     6164.26     6433.75    121.52 o
  -2   7   5     4304.06     4023.90     84.89 o
  -1   7   5     3003.08     2994.10     68.05 o
   0   7   5     1855.89     1858.86     43.23 o
   1   7   5      115.44      105.98     16.55 o
   2   7   5     1810.40     1791.22     56.57 o
   3   7   5      334.74      369.63     22.98 o
   4   7   5     4086.70     3901.52    130.90 o
   5   7   5      572.33      518.97     66.20 o
   6   7   5     2071.50     1756.80    205.69 o
   7   7   5     1539.74     1479.32    109.28 o
   8   7   5     1826.88     1783.77    121.02 o
   9   7   5       94.70      121.54     41.69 o
  10   7   5     1469.35     1620.69    122.94 o
  11   7   5       83.54       63.34     40.98 o
  12   7   5     1558.09     1512.03     70.32 o
  13   7   5      132.43      119.50     42.89 o
  14   7   5     1694.23     1758.34    143.66 o
  15   7   5      472.88      612.78     98.96 o
  16   7   5      787.34     1034.55    205.01 o
 -19   8   5      111.87       64.10     63.13 o
 -18   8   5     1046.19     1172.57    154.78 o
 -17   8   5       69.72       78.18     48.30 o
 -16   8   5     3023.29     2989.31    313.62 o
 -15   8   5       97.49      108.87     43.15 o
 -14   8   5     1956.36     2213.78    141.31 o
 -13   8   5        8.49      -14.26     40.05 o
 -12   8   5     3477.96     3428.87    168.02 o
 -11   8   5      351.04      488.67     67.27 o
 -10   8   5     2573.57     2378.82    100.67 o
  -9   8   5      122.40       90.49     24.51 o
  -8   8   5     5303.45     5138.05    156.94 o
  -7   8   5     1071.48      878.72     43.65 o
  -6   8   5     2183.89     2080.75     65.03 o
  -5   8   5      575.48      689.43     36.19 o
  -4   8   5     1559.43     1742.81     53.25 o
  -3   8   5     1226.85     1232.42     44.30 o
  -2   8   5     3506.35     3494.01     90.37 o
  -1   8   5     4587.54     4672.61    102.49 o
   0   8   5      261.87      258.33     23.99 o
   1   8   5       22.80       26.44     13.55 o
   2   8   5        4.55       11.95     11.36 o
   3   8   5       63.03       98.52     15.30 o
   4   8   5      568.76      529.21     26.86 o
   5   8   5     4023.88     4201.43    186.73 o
   6   8   5     1813.87     1889.46    125.77 o
   7   8   5     3689.25     3787.87    181.89 o
   8   8   5       19.28       -8.27     26.07 o
   9   8   5     3623.45     4064.56    195.82 o
  10   8   5        0.83       16.02     31.39 o
  11   8   5      910.37      925.97    103.67 o
  12   8   5       45.82       20.84     42.07 o
  13   8   5     1466.23     1483.25    136.01 o
  14   8   5      172.26      139.55     60.12 o
  15   8   5      446.35      250.04    120.83 o
 -18   9   5       38.27      -11.42     52.38 o
 -17   9   5      108.26      111.48    120.83 o
 -16   9   5       84.56       53.66     47.89 o
 -15   9   5       17.76       21.35     45.48 o
 -14   9   5      460.12      446.14    167.67 o
 -13   9   5      181.27      194.58     39.26 o
 -12   9   5     1115.80     1078.25     89.86 o
 -11   9   5      234.38      163.41     41.81 o
 -10   9   5     1204.05     1208.13     87.32 o
  -9   9   5      283.88      258.32     62.32 o
  -8   9   5     1119.05     1052.59     66.49 o
  -7   9   5      467.06      382.08     67.07 o
  -6   9   5       92.96       74.71     19.92 o
  -5   9   5     2896.04     2722.38     86.52 o
  -4   9   5       43.40       15.18     13.15 o
  -3   9   5     1803.53     1863.26     70.81 o
  -2   9   5      456.62      580.68     41.59 o
  -1   9   5     3770.99     3474.90     85.48 o
   0   9   5      369.03      456.38     36.15 o
   1   9   5      132.27      153.15     23.91 o
   2   9   5     2216.62     2223.49     97.79 o
   3   9   5      175.15      150.28     20.63 o
   4   9   5        0.58        1.86     11.87 o
   5   9   5        0.54       12.98      9.66 o
   6   9   5      347.88      301.67     69.92 o
   7   9   5       28.55       25.80     35.76 o
   8   9   5        5.68       -3.17     29.88 o
   9   9   5      100.44      129.88     48.88 o
  10   9   5       72.00       49.32     48.88 o
  11   9   5      134.33      149.33     56.39 o
  12   9   5      408.28      488.44     85.38 o
  13   9   5       89.40       91.87     54.75 o
  14   9   5      122.18      100.07     81.46 o
 -16  10   5     2168.80     2322.48    137.08 o
 -15  10   5     1421.48     1509.67    111.99 o
 -14  10   5     2457.36     2384.87    118.64 o
 -13  10   5      621.80      632.02     93.93 o
 -12  10   5     2769.42     2879.32    122.91 o
 -11  10   5     1258.55     1233.47    108.65 o
 -10  10   5     7954.43     8144.63    232.53 o
  -9  10   5     1073.64     1186.66     74.92 o
  -8  10   5     4182.83     4574.28    172.23 o
  -7  10   5        2.16      -10.93     17.68 o
  -6  10   5     4589.23     4283.74    140.55 o
  -5  10   5       72.67      103.18     35.30 o
  -4  10   5     9535.30     9458.29    299.30 o
  -3  10   5      944.17      998.56     80.16 o
  -2  10   5     5540.46     5432.26    163.88 o
  -1  10   5     2309.63     2274.04     93.45 o
   0  10   5     4579.10     4855.17    150.93 o
   1  10   5     1725.26     1765.28     80.16 o
   2  10   5     2569.21     2642.04    192.97 o
   3  10   5     1227.67     1287.88    109.25 o
   4  10   5     2110.52     2190.69    105.78 o
   5  10   5     1423.90     1424.75    147.01 o
   6  10   5     2210.93     2328.53    331.95 o
   7  10   5     4456.48     4684.90    220.94 o
   8  10   5     1960.37     1840.90    313.62 o
   9  10   5     3551.13     3454.53    328.56 o
  10  10   5      864.52      859.82    145.95 o
  11  10   5     3302.33     3226.39    196.23 o
  12  10   5     1237.04     1352.67    280.36 o
  13  10   5     2991.19     3089.21    205.68 o
 -15  11   5     2898.87     3082.70    164.08 o
 -14  11   5      554.29      570.30    133.05 o
 -13  11   5     1642.81     1405.53    106.63 o
 -12  11   5        1.21       -3.14     30.54 o
 -11  11   5     2923.18     2868.61    146.28 o
 -10  11   5      467.78      396.81     62.30 o
  -9  11   5     5211.29     5404.75    213.24 o
  -8  11   5      175.12      265.95     50.85 o
  -7  11   5     5516.52     5299.86    205.20 o
  -6  11   5      260.30      267.62     48.13 o
  -5  11   5     4890.82     4860.69    262.71 o
  -4  11   5      165.25      151.99     38.80 o
  -3  11   5    10477.46    10322.81    325.54 o
  -2  11   5     2532.92     2548.78    182.61 o
  -1  11   5     7163.01     6954.98    237.57 o
   0  11   5     5631.85     5315.07    193.08 o
   1  11   5     1035.51     1048.84    124.96 o
   2  11   5      472.46      494.44     52.74 o
   3  11   5     2350.21     2437.52     97.36 o
   4  11   5     1593.80     1630.99     76.41 o
   5  11   5     2083.85     1901.53     80.19 o
   6  11   5     6768.76     6979.75    455.50 o
   7  11   5      237.45      337.55     71.02 o
   8  11   5     3375.50     3514.25    227.41 o
   9  11   5      618.98      578.61    135.09 o
  10  11   5     2456.06     2861.79    189.19 o
  11  11   5      605.94      631.47    153.42 o
  12  11   5     3352.90     3771.49    227.25 o
 -13  12   5      371.24      366.69     77.39 o
 -12  12   5        1.20      -27.15     52.95 o
 -11  12   5      159.72      151.83     69.92 o
 -10  12   5      128.42      132.27     41.95 o
  -9  12   5      310.07      203.12     48.47 o
  -8  12   5        4.07      -17.83     28.21 o
  -7  12   5      356.81      438.10     62.88 o
  -6  12   5       66.39       65.36     33.44 o
  -5  12   5        6.05       40.69     30.68 o
  -4  12   5      108.81      144.14     40.39 o
  -3  12   5       50.21       26.34     27.11 o
  -2  12   5        7.44       19.11     31.91 o
  -1  12   5      836.70      703.50    154.10 o
   0  12   5        0.20      -22.39     31.23 o
   1  12   5      758.68      786.71     67.81 o
   2  12   5      605.44      581.98     58.51 o
   3  12   5        4.71      -22.72     28.51 o
   4  12   5        7.90       -8.45     22.67 o
   5  12   5      267.56      260.79     36.05 o
   6  12   5      295.79      253.89     82.82 o
   7  12   5       71.30       62.45     62.45 o
   8  12   5     1612.86     1728.32    196.86 o
   9  12   5      418.56      282.40    103.18 o
  10  12   5      513.03      473.83    127.62 o
 -11  13   5     1027.17      995.16     96.23 o
 -10  13   5        5.10        6.32     37.69 o
  -9  13   5     1318.28     1478.02    111.70 o
  -8  13   5       74.72       65.90     37.11 o
  -7  13   5      749.94      583.79    124.23 o
  -6  13   5      427.00      407.00    101.83 o
  -5  13   5     2664.23     2399.61    132.00 o
  -4  13   5     1774.90     1675.83    111.47 o
  -3  13   5     1455.91     1375.45     99.91 o
  -2  13   5     2294.66     2126.46    118.48 o
  -1  13   5      905.56     1016.95     84.80 o
   0  13   5     1097.51     1112.17     86.29 o
   1  13   5     1220.07     1346.81     92.37 o
   2  13   5      752.09      734.14     68.79 o
   3  13   5      156.00      122.87     35.57 o
   4  13   5      858.99     1048.68     90.96 o
   5  13   5       81.76       52.95     69.24 o
   6  13   5     1718.78     1798.92    205.01 o
   7  13   5      280.25      304.12    101.83 o
   8  13   5     1201.11     1101.08    172.42 o
  -8  14   5      762.02      735.38    130.34 o
  -7  14   5      144.30      202.75     57.00 o
  -6  14   5     2051.69     2284.51    137.03 o
  -5  14   5        7.91      -16.31     32.86 o
  -4  14   5     1825.77     1843.71    180.57 o
  -3  14   5     1063.83      925.79     99.79 o
  -2  14   5      755.34      724.23    137.80 o
  -1  14   5      595.81      580.18     73.07 o
   0  14   5      528.36      612.65     85.53 o
   1  14   5      909.97      876.11     98.43 o
   2  14   5      212.54      125.95     43.64 o
   3  14   5      798.99      904.04     77.72 o
   4  14   5       14.47       57.02     66.53 o
   5  14   5     1219.59     1230.05    176.50 o
 -22   0   6     2397.11     2760.16    256.60 o
 -21   0   6        0.14       29.87     62.45 o
 -20   0   6     1383.00     1173.03    161.56 o
 -19   0   6        0.49       42.09     43.45 o
 -18   0   6     4087.63     4413.80    286.47 o
 -17   0   6      912.17      759.75     80.49 o
 -16   0   6      131.69       53.07     54.31 o
 -15   0   6       26.92       26.77     23.77 o
 -14   0   6      417.41      468.67     58.08 o
 -13   0   6       15.02       38.63     20.86 o
 -12   0   6    27909.90    27222.93    725.22 o
 -11   0   6     5620.92     6760.76    226.47 o
 -10   0   6    13366.74    12993.58    373.88 o
  -9   0   6     2019.21     2611.85     90.14 o
  -8   0   6    12347.22    13707.99    310.39 o
  -7   0   6     4963.10     5435.59    143.41 o
  -6   0   6    40204.55    45174.07    793.89 o
  -5   0   6    54085.66    59503.26   1032.85 o
  -4   0   6     7790.75     8437.00    178.01 o
  -3   0   6    23487.55    23428.83   1175.75 o
  -2   0   6      346.01      385.42     27.88 o
  -1   0   6     5277.66     4361.61    113.13 o
   0   0   6     3793.69     3685.26     99.77 o
   1   0   6     6458.67     5624.60    120.81 o
   2   0   6      725.12      727.25     41.21 o
   3   0   6    30597.96    29512.13    527.43 o
   4   0   6      923.81      861.54     43.03 o
   5   0   6    31196.76    31375.39    650.49 o
   6   0   6      548.70      594.83     43.88 o
   7   0   6    23366.59    22539.40    483.91 o
   8   0   6     1286.81     1301.92     60.68 o
   9   0   6    11552.05    10891.54    263.15 o
  10   0   6     1973.65     2127.78    106.31 o
  11   0   6     1437.92     1375.09    186.00 o
  12   0   6     6041.19     5992.78    333.99 o
  13   0   6     7347.38     7574.48    399.16 o
  14   0   6     5941.27     6343.06    362.50 o
  15   0   6     3960.16     4181.64    286.47 o
  16   0   6     4658.86     4499.34    309.55 o
  17   0   6     1780.11     2021.58    217.23 o
  18   0   6      609.98      784.74    153.42 o
 -22   1   6      214.02      180.30     66.87 o
 -21   1   6      874.21     1150.53    119.03 o
 -20   1   6       11.61       53.71     36.66 o
 -19   1   6      916.78      735.90    106.58 o
 -18   1   6      232.10      202.82     40.77 o
 -17   1   6     4257.48     4130.07    129.14 o
 -16   1   6     1232.14     1216.01     66.51 o
 -15   1   6     3487.88     3251.68    105.95 o
 -14   1   6      801.43      633.22     46.72 o
 -13   1   6     3788.25     3913.51    113.32 o
 -12   1   6      144.52      151.59     23.74 o
 -11   1   6     8173.94     8419.84    188.46 o
 -10   1   6       10.54       71.16     16.88 o
  -9   1   6     3733.20     4331.23     98.21 o
  -8   1   6     3324.12     4315.14    129.43 o
  -7   1   6     4172.98     5338.78    103.88 o
  -6   1   6     9154.47    10784.88    151.54 o
  -5   1   6     3743.63     4056.99    145.23 o
  -4   1   6    12519.58    13434.07    192.79 o
  -3   1   6     6561.17     6984.61    109.47 o
  -2   1   6     2329.14     2476.27     53.29 o
  -1   1   6      217.37      198.69     14.64 o
   0   1   6     6213.74     5980.28    107.23 o
   1   1   6    11011.08    11810.83    171.27 o
   2   1   6    10584.80    10786.43    148.21 o
   3   1   6      697.22      696.60     28.91 o
   4   1   6    18635.05    18841.44    263.03 o
   5   1   6      390.80      321.48     20.22 o
   6   1   6     7909.03     7778.37    134.98 o
   7   1   6      329.66      297.56     28.91 o
   8   1   6    11101.63    11265.05    188.21 o
   9   1   6      226.03      250.30     22.07 o
  10   1   6     2853.80     2778.90     70.09 o
  11   1   6     1488.56     1551.13     99.68 o
  12   1   6      749.02      750.03     59.27 o
  13   1   6     1346.60     1322.31    160.21 o
  14   1   6     1280.33     1345.61    111.72 o
  15   1   6     1572.40     1589.37    156.81 o
  16   1   6      428.82      514.50     81.98 o
  17   1   6      734.38      666.40     95.49 o
  18   1   6       72.11       84.55     55.96 o
 -22   2   6      778.34      914.08    116.28 o
 -21   2   6      292.51      238.27     66.24 o
 -20   2   6     1804.43     1903.59    142.15 o
 -19   2   6      476.75      309.14     63.84 o
 -18   2   6      462.45      564.75     62.27 o
 -17   2   6        1.50      -21.76     21.76 o
 -16   2   6      680.40      649.69     50.74 o
 -15   2   6      689.74      751.81     52.63 o
 -14   2   6     2554.67     2629.55     91.17 o
 -13   2   6     3330.16     3530.08    105.86 o
 -12   2   6      847.95      865.79     43.81 o
 -11   2   6     2281.50     2111.47     64.84 o
 -10   2   6      156.41      112.07     17.44 o
  -9   2   6     2113.56     2456.09     67.21 o
  -8   2   6      241.70      201.30     19.93 o
  -7   2   6     3874.26     3927.38     81.27 o
  -6   2   6      833.94     1123.72     38.09 o
  -5   2   6     4939.92     5716.12    150.62 o
  -4   2   6     5099.06     5610.86     93.15 o
  -3   2   6    13891.40    15041.21    213.28 o
  -2   2   6      742.64      725.70     26.02 o
  -1   2   6      796.11      761.96     26.15 o
   0   2   6     1215.50     1419.56     42.47 o
   1   2   6     2174.89     2074.92     55.60 o
   2   2   6     1103.23     1310.84     35.07 o
   3   2   6     3342.74     3512.90     62.48 o
   4   2   6     3962.42     4210.70     72.89 o
   5   2   6     3155.40     3225.52     65.42 o
   6   2   6     1331.15     1295.44     43.34 o
   7   2   6     1496.62     1536.47     43.18 o
   8   2   6     1250.81     1269.50     80.52 o
   9   2   6       17.35        4.05     10.96 o
  10   2   6      243.60      254.82     28.79 o
  11   2   6       20.36       15.11     19.16 o
  12   2   6       76.93       79.95     39.00 o
  13   2   6      447.01      398.92     64.26 o
  14   2   6      401.47      292.94     99.79 o
  15   2   6       51.39       87.80     46.55 o
  16   2   6      929.69     1066.66    111.19 o
  17   2   6        8.09      -14.56     40.98 o
  18   2   6      334.27      424.76    106.58 o
 -22   3   6      284.41      230.17     68.52 o
 -21   3   6     1967.99     2254.38    160.01 o
 -20   3   6      430.34      379.53     73.44 o
 -19   3   6     4565.60     4599.88    173.87 o
 -18   3   6      586.51      642.82     67.38 o
 -17   3   6     1784.47     1742.35     97.94 o
 -16   3   6      641.77      761.47     66.27 o
 -15   3   6      650.85      558.65     46.18 o
 -14   3   6       47.61       58.77     22.34 o
 -13   3   6     3209.20     3244.58    122.08 o
 -12   3   6     3786.52     3973.13     99.85 o
 -11   3   6     6122.05     5930.91    192.98 o
 -10   3   6     5734.17     5971.21    169.05 o
  -9   3   6     2351.56     2294.55     64.79 o
  -8   3   6     9799.93    10306.08    190.64 o
  -7   3   6     8732.46    10572.08    188.93 o
  -6   3   6    12162.97    12079.19    215.24 o
  -5   3   6     1424.33     1439.14     46.30 o
  -4   3   6    13103.07    13526.68    256.62 o
  -3   3   6       86.87       87.52     17.22 o
  -2   3   6     6815.75     6408.40    102.85 o
  -1   3   6      498.80      645.24     27.89 o
   0   3   6     4609.24     4209.26     77.52 o
   1   3   6      614.64      677.72     21.96 o
   2   3   6     2481.51     2052.09     43.96 o
   3   3   6      262.56      263.95     19.99 o
   4   3   6    19345.18    19030.80    355.08 o
   5   3   6       67.65       31.04     21.95 o
   6   3   6     5545.09     5356.92    124.30 o
   7   3   6      290.98      259.54     25.00 o
   8   3   6      475.57      467.77     33.18 o
   9   3   6     1271.27     1130.79     51.56 o
  10   3   6      743.09      706.70     54.20 o
  11   3   6     2405.82     2382.44    171.78 o
  12   3   6     1456.69     1562.53    118.37 o
  13   3   6     1636.50     1634.12     89.92 o
  14   3   6      904.43      922.63     94.49 o
  15   3   6     2285.32     2387.79    164.28 o
  16   3   6      553.63      578.97     82.12 o
  17   3   6      761.66      658.96    131.69 o
  18   3   6       16.66      112.81     51.73 o
 -21   4   6      410.65      440.56     82.14 o
 -20   4   6      112.45      155.81     52.78 o
 -19   4   6      367.79      320.03     59.93 o
 -18   4   6      479.69      526.98     62.14 o
 -17   4   6      729.48      678.02     68.17 o
 -16   4   6      733.33      604.94     76.66 o
 -15   4   6      497.78      484.54     53.68 o
 -14   4   6       72.04       87.84     21.81 o
 -13   4   6       12.22      -11.84     11.84 o
 -12   4   6      547.89      488.36     34.34 o
 -11   4   6      527.31      656.07     63.24 o
 -10   4   6      398.77      520.15     33.63 o
  -9   4   6     3875.43     3788.58     91.94 o
  -8   4   6      686.96      666.86     38.89 o
  -7   4   6     6731.92     7766.84    153.21 o
  -6   4   6     1915.03     2208.53    107.08 o
  -5   4   6     3326.20     3615.41     83.70 o
  -4   4   6       56.45       31.09      9.20 o
  -3   4   6     1324.28     1226.14     37.38 o
  -2   4   6     1735.83     1958.65     43.71 o
  -1   4   6     2774.39     2587.76     56.38 o
   0   4   6      232.34      240.43     15.97 o
   1   4   6     2556.47     2641.86     50.94 o
   2   4   6     4254.56     4054.90    102.94 o
   3   4   6     3424.58     3223.31     97.24 o
   4   4   6     2344.01     2675.42     86.93 o
   5   4   6     2737.18     2850.79     78.39 o
   6   4   6       70.68       68.05     16.85 o
   7   4   6     1871.77     1808.91     96.47 o
   8   4   6     1468.42     1453.63     54.37 o
   9   4   6      830.11      824.15     95.83 o
  10   4   6     2715.14     2738.41    105.64 o
  11   4   6      220.15      151.38     31.76 o
  12   4   6      556.61      654.19     57.70 o
  13   4   6        9.48       -2.18     23.72 o
  14   4   6     1569.94     1530.76    209.76 o
  15   4   6      249.64      225.01     55.76 o
  16   4   6      149.49      245.74     57.57 o
  17   4   6       28.39      -23.74     42.76 o
 -21   5   6      819.90      763.75    139.84 o
 -20   5   6       26.48       16.94     34.01 o
 -19   5   6     3507.82     3507.33    150.30 o
 -18   5   6       24.27       -2.39     26.08 o
 -17   5   6      943.22      866.14     74.73 o
 -16   5   6        3.27       14.79     21.72 o
 -15   5   6     1831.40     1835.57    136.00 o
 -14   5   6        1.31        7.64     18.72 o
 -13   5   6     1469.18     1567.15     76.15 o
 -12   5   6     1770.08     1684.76     61.44 o
 -11   5   6     6922.92     6726.83    145.02 o
 -10   5   6     1686.85     1945.34     76.17 o
  -9   5   6     2429.07     2582.34     81.58 o
  -8   5   6       91.04       52.26     13.90 o
  -7   5   6      942.04     1050.66     48.65 o
  -6   5   6        2.09       34.57     12.55 o
  -5   5   6     6182.64     6142.71    115.94 o
  -4   5   6     9034.10     9161.84    161.64 o
  -3   5   6      227.88      209.75     22.26 o
  -2   5   6     2664.98     2652.87     60.72 o
  -1   5   6      586.44      629.90     33.60 o
   0   5   6     3515.98     3540.28     75.45 o
   1   5   6     3896.58     3963.04     95.03 o
   2   5   6    13252.54    13312.04    257.91 o
   3   5   6        4.65       10.72      8.21 o
   4   5   6     6104.78     6126.97    132.50 o
   5   5   6     1343.71     1315.67     55.83 o
   6   5   6     3886.69     3829.19     93.72 o
   7   5   6     1075.48     1070.70     42.05 o
   8   5   6      694.17      733.92     36.76 o
   9   5   6       82.05       49.57     15.89 o
  10   5   6      623.00      637.42     82.72 o
  11   5   6        1.45       -4.18     20.83 o
  12   5   6     3307.49     3314.33    125.12 o
  13   5   6       83.87       43.67     34.93 o
  14   5   6     2494.94     2373.50    158.85 o
  15   5   6      151.10      190.11     49.56 o
  16   5   6     1288.85     1446.59    199.58 o
  17   5   6      388.30      336.11     67.85 o
 -20   6   6     2225.42     2390.01    131.79 o
 -19   6   6       26.37       13.92     31.11 o
 -18   6   6     3431.93     3463.38    146.36 o
 -17   6   6        2.80      -14.44     25.11 o
 -16   6   6     3586.45     3691.83    145.82 o
 -15   6   6      309.89      275.37     77.50 o
 -14   6   6     4829.29     4391.83    155.27 o
 -13   6   6     2062.83     2097.04     97.96 o
 -12   6   6     3724.16     3610.72    127.68 o
 -11   6   6     4452.12     4725.22    127.64 o
 -10   6   6     7666.29     7656.86    237.90 o
  -9   6   6     4341.16     4620.96    145.21 o
  -8   6   6     3641.78     3788.09    105.52 o
  -7   6   6    11331.84    12196.60    253.81 o
  -6   6   6     1512.85     1536.80     51.71 o
  -5   6   6     8617.43     8709.09    182.40 o
  -4   6   6      681.09      652.43     31.62 o
  -3   6   6     6424.13     5764.64    110.76 o
  -2   6   6     3039.60     2860.90     66.01 o
  -1   6   6    10081.54    10179.25    184.45 o
   0   6   6     2280.74     2275.19     56.06 o
   1   6   6    15083.17    14543.44    282.29 o
   2   6   6        0.14        3.84      9.67 o
   3   6   6     7936.07     7348.08    169.41 o
   4   6   6      134.10      103.35     12.86 o
   5   6   6    10798.23    10868.11    248.07 o
   6   6   6      816.87      670.96     73.36 o
   7   6   6     6385.94     6039.13    223.64 o
   8   6   6     1510.18     1454.26     48.52 o
   9   6   6     3413.55     3524.05     91.90 o
  10   6   6     1072.38     1107.04     72.77 o
  11   6   6     5835.75     6309.09    184.27 o
  12   6   6     1451.65     1501.17     77.79 o
  13   6   6     2307.32     2446.31    104.39 o
  14   6   6     2215.30     2432.26    186.40 o
  15   6   6     2859.48     3188.10    155.80 o
  16   6   6     2016.81     1880.67    121.86 o
 -19   7   6     1228.23     1391.35    101.69 o
 -18   7   6        0.71        3.33     29.87 o
 -17   7   6     1385.17     1486.99     98.34 o
 -16   7   6      272.02      171.93     52.15 o
 -15   7   6     1580.69     1725.12    128.55 o
 -14   7   6        0.26       -5.60     35.98 o
 -13   7   6      854.38      737.75     83.51 o
 -12   7   6       45.56       59.38     31.97 o
 -11   7   6      646.46      656.58    135.77 o
 -10   7   6      101.52       59.71     22.17 o
  -9   7   6     3327.15     3206.48     87.15 o
  -8   7   6     1623.50     1518.43     56.34 o
  -7   7   6     3216.03     3127.94     83.90 o
  -6   7   6     1470.42     1531.40     50.48 o
  -5   7   6     3205.61     3647.27    104.13 o
  -4   7   6      186.71      153.91     18.27 o
  -3   7   6      246.97      229.26     20.88 o
  -2   7   6     3442.76     3351.90     95.46 o
  -1   7   6      813.30      781.28     33.42 o
   0   7   6     7002.08     6763.68    153.64 o
   1   7   6      840.30      794.36     38.96 o
   2   7   6     7708.36     7567.51    169.76 o
   3   7   6        2.80        8.00      9.59 o
   4   7   6      779.53      830.24     38.21 o
   5   7   6     1134.67     1138.07    139.84 o
   6   7   6     2055.30     2268.55    148.67 o
   7   7   6       60.51       71.76     33.23 o
   8   7   6     1047.39      877.91     91.62 o
   9   7   6      725.10      817.63    230.80 o
  10   7   6      725.04      849.73    130.34 o
  11   7   6       52.41       83.00     77.39 o
  12   7   6      537.89      554.55     53.27 o
  13   7   6      363.17      289.76     69.07 o
  14   7   6      295.59      455.57     84.81 o
  15   7   6      438.40      301.40    138.48 o
 -19   8   6        2.58      -24.74     90.29 o
 -18   8   6      638.42      770.06    106.11 o
 -17   8   6      555.08      423.97     79.20 o
 -16   8   6       86.27       65.86     39.83 o
 -15   8   6      516.91      414.81     72.10 o
 -14   8   6      202.79       90.95     72.64 o
 -13   8   6       86.75      109.48     40.79 o
 -12   8   6     1713.37     1958.00    158.85 o
 -11   8   6      229.58      210.30     36.43 o
 -10   8   6     2269.34     2084.29     94.11 o
  -9   8   6      513.66      544.50     51.31 o
  -8   8   6       19.63       20.54     17.26 o
  -7   8   6       16.97        6.73     12.81 o
  -6   8   6      277.52      328.23     29.29 o
  -5   8   6     3067.68     3422.51     83.94 o
  -4   8   6      269.32      332.57     26.88 o
  -3   8   6     5956.08     5608.57    123.49 o
  -2   8   6        7.88       22.16     16.47 o
  -1   8   6     1650.47     1706.89     52.55 o
   0   8   6      385.49      413.69     32.63 o
   1   8   6     1688.31     1671.37     60.99 o
   2   8   6      896.59      826.10     48.01 o
   3   8   6     4316.69     4191.83    105.08 o
   4   8   6     1515.41     1578.43     89.16 o
   5   8   6     3066.88     3043.10    156.17 o
   6   8   6      718.89      558.87     77.50 o
   7   8   6      490.84      467.72     76.03 o
   8   8   6       24.44       52.87     33.86 o
   9   8   6      630.48      608.60    109.29 o
  10   8   6       19.09        7.41     34.20 o
  11   8   6       27.72       16.77     40.66 o
  12   8   6      352.77      377.41    114.72 o
  13   8   6      121.68      189.16    110.65 o
  14   8   6       94.50       21.96     51.39 o
  15   8   6      293.15      236.24    130.34 o
 -18   9   6       32.36       -7.47     54.72 o
 -17   9   6     2846.10     3335.33    345.53 o
 -16   9   6      378.46      450.47     82.29 o
 -15   9   6     3217.43     3473.79    189.90 o
 -14   9   6     1186.52     1199.27     90.99 o
 -13   9   6     2813.07     2687.23    191.14 o
 -12   9   6     1309.62     1446.24     87.39 o
 -11   9   6     2243.36     2203.93    103.28 o
 -10   9   6     2365.84     2700.07    112.33 o
  -9   9   6     4065.38     4083.97    140.96 o
  -8   9   6     3569.66     3694.91    129.20 o
  -7   9   6     2931.42     2631.29    102.67 o
  -6   9   6     4338.95     4905.22    131.22 o
  -5   9   6     1136.04     1307.84     59.58 o
  -4   9   6     2328.69     2261.36     77.40 o
  -3   9   6     1405.50     1367.49     58.10 o
  -2   9   6     2003.15     1946.85     75.05 o
  -1   9   6     4497.07     4204.29    150.30 o
   0   9   6     8049.65     7890.99    211.65 o
   1   9   6      259.16      265.14     32.15 o
   2   9   6    10295.46     9873.18    251.65 o
   3   9   6      205.73      203.16     26.80 o
   4   9   6     2042.02     2054.52     78.26 o
   5   9   6      149.83      123.55     43.38 o
   6   9   6     3008.65     3162.01    172.42 o
   7   9   6     1374.31     1433.57    120.99 o
   8   9   6     4634.56     4563.94    218.82 o
   9   9   6     2254.74     2483.39    163.74 o
  10   9   6     2474.95     2537.78    164.38 o
  11   9   6      972.10     1019.00    117.38 o
  12   9   6     1675.73     1849.61    153.95 o
  13   9   6      213.20      203.45     69.99 o
  14   9   6     1576.26     1690.47    159.84 o
 -16  10   6      536.27      644.21     97.12 o
 -15  10   6        6.86       19.63     31.39 o
 -14  10   6      206.88       95.53     36.41 o
 -13  10   6       10.84       18.42     29.72 o
 -12  10   6      149.33      162.38     39.08 o
 -11  10   6      113.52      136.69     39.14 o
 -10  10   6      413.48      336.83     46.15 o
  -9  10   6     1177.70      946.88     69.35 o
  -8  10   6      364.16      229.53     84.85 o
  -7  10   6      539.87      465.16     60.28 o
  -6  10   6     1792.09     1829.00    106.05 o
  -5  10   6      121.87       94.02     97.75 o
  -4  10   6      521.00      452.29     56.25 o
  -3  10   6     1456.22     1612.34    106.11 o
  -2  10   6      177.64      155.57     31.20 o
  -1  10   6     2946.75     2684.10    118.41 o
   0  10   6      262.84      338.70     39.52 o
   1  10   6     5258.69     4763.91    166.44 o
   2  10   6      169.36      129.12     27.45 o
   3  10   6     2071.08     1874.67    121.99 o
   4  10   6      363.01      364.36     33.90 o
   5  10   6      358.63      354.26     29.74 o
   6  10   6        5.59      -20.29     33.59 o
   7  10   6     1189.05      857.95    102.75 o
   8  10   6      555.01      726.50    181.25 o
   9  10   6      443.75      520.32    116.76 o
  10  10   6      666.01      619.01    133.73 o
  11  10   6      683.38      650.12    164.96 o
  12  10   6      299.00      271.78     80.55 o
 -15  11   6      591.53      477.83     77.34 o
 -14  11   6      394.65      229.16     59.74 o
 -13  11   6      593.91      578.22     76.66 o
 -12  11   6       59.53       88.49     44.80 o
 -11  11   6      526.97      497.26     70.34 o
 -10  11   6      495.30      417.33     61.24 o
  -9  11   6     1147.60     1105.32     93.16 o
  -8  11   6     2248.74     2151.73    120.95 o
  -7  11   6      132.73      141.35     74.67 o
  -6  11   6     1493.88     1621.48    104.13 o
  -5  11   6     1489.95     1601.27    112.69 o
  -4  11   6      636.67      546.74     64.37 o
  -3  11   6       36.70       25.66     26.62 o
  -2  11   6      389.91      283.53     82.82 o
  -1  11   6       10.16       -4.81     23.09 o
   0  11   6      948.20      939.61     80.78 o
   1  11   6       87.54      121.71     29.20 o
   2  11   6      356.23      356.76     42.31 o
   3  11   6       19.52       36.21     23.27 o
   4  11   6      953.44      995.70     67.08 o
   5  11   6       61.06        7.77     17.76 o
   6  11   6      876.36      950.06    109.92 o
   7  11   6      132.20      127.11     54.79 o
   8  11   6     1281.80     1248.21    164.96 o
   9  11   6      151.54      346.50     79.06 o
  10  11   6       90.03       50.46     51.71 o
  11  11   6      149.93      169.55    106.58 o
 -13  12   6      831.67      991.87     99.43 o
 -12  12   6     1438.74     1481.03    115.20 o
 -11  12   6      685.80      701.64     85.24 o
 -10  12   6      193.71      274.34     55.86 o
  -9  12   6     2113.88     2153.46    202.29 o
  -8  12   6     1108.53     1137.47     95.94 o
  -7  12   6     3263.91     3235.98    156.94 o
  -6  12   6       66.97       74.49     34.79 o
  -5  12   6     3483.81     3634.49    323.81 o
  -4  12   6       94.12       81.52     34.07 o
  -3  12   6     3171.52     3518.35    304.12 o
  -2  12   6      811.19      662.41     81.46 o
  -1  12   6     5404.22     5424.03    205.33 o
   0  12   6       73.30       35.86     29.88 o
   1  12   6     4132.54     3935.08    188.04 o
   2  12   6       61.81      101.17     32.47 o
   3  12   6     3145.96     3100.71    177.86 o
   4  12   6      309.09      325.55     40.19 o
   5  12   6     1768.99     1593.91    183.29 o
   6  12   6      875.83      957.16    152.06 o
   7  12   6     2018.72     1836.94    202.29 o
   8  12   6     1283.18     1379.40    186.00 o
   9  12   6     1989.27     2270.03    233.52 o
 -11  13   6      336.47      269.81     90.29 o
 -10  13   6      414.84      509.48     76.28 o
  -9  13   6       32.49        1.18     33.88 o
  -8  13   6       56.41       49.93     45.48 o
  -7  13   6      104.71      131.64     44.63 o
  -6  13   6      211.49      151.63     44.85 o
  -5  13   6      415.95      400.79     64.24 o
  -4  13   6      434.11      399.19     62.38 o
  -3  13   6       22.44        6.16     30.92 o
  -2  13   6      578.95      604.16     70.78 o
  -1  13   6       43.51       16.56     29.37 o
   0  13   6      205.35      188.16     41.91 o
   1  13   6       12.32       34.79     26.87 o
   2  13   6        1.50        7.32     25.08 o
   3  13   6       63.95        6.03     30.01 o
   4  13   6       70.01       35.30     70.60 o
   5  13   6        0.18      -59.74     59.74 o
   6  13   6      612.52      858.05    153.42 o
   7  13   6       58.08       89.61     81.46 o
  -8  14   6      703.57      776.59    124.91 o
  -7  14   6     1536.92     1632.67    223.34 o
  -6  14   6        3.26       37.89     42.21 o
  -5  14   6      531.08      386.18     68.14 o
  -4  14   6       50.80       13.39     35.48 o
  -3  14   6      123.48      122.06     44.91 o
  -2  14   6     1034.41     1125.36     95.89 o
  -1  14   6      532.68      465.72    152.74 o
   0  14   6       35.37       -8.15     51.59 o
   1  14   6      802.12      758.22     75.33 o
   2  14   6       19.83        2.35     34.06 o
   3  14   6      413.35      627.25    130.34 o
   4  14   6      354.57      343.49    105.90 o
 -22   1   7      510.26      477.99     87.84 o
 -21   1   7     1906.46     1992.25    199.58 o
 -20   1   7     1318.74     1312.22    121.44 o
 -19   1   7     1796.75     1769.43    132.96 o
 -18   1   7     4914.96     4701.93    171.06 o
 -17   1   7      231.99      232.12     33.74 o
 -16   1   7     2002.20     2178.26     88.10 o
 -15   1   7      182.27      194.10     34.10 o
 -14   1   7     2481.26     2341.07     85.61 o
 -13   1   7       27.66        7.73     14.34 o
 -12   1   7    10496.37    10405.83    248.11 o
 -11   1   7      484.00      466.15     38.29 o
 -10   1   7    14793.21    14897.23    299.29 o
  -9   1   7      995.27     1010.16     48.78 o
  -8   1   7     4876.70     4175.68     96.04 o
  -7   1   7     2338.12     2576.09     67.85 o
  -6   1   7     7313.01     6724.21    121.35 o
  -5   1   7      294.62      436.98     22.03 o
  -4   1   7     3047.63     3007.95     72.73 o
  -3   1   7     4496.64     4776.57     90.02 o
  -2   1   7    11726.04    13042.68    205.12 o
  -1   1   7     4038.17     4442.78     77.70 o
   0   1   7    10349.16    11582.53    209.98 o
   1   1   7    11176.91    11966.31    217.06 o
   2   1   7     3306.67     3167.97     67.01 o
   3   1   7     8796.28     8801.53    148.32 o
   4   1   7       52.94        4.63      8.63 o
   5   1   7    10815.57    10538.57    175.28 o
   6   1   7     1086.57     1083.39     38.47 o
   7   1   7     2452.81     2306.57     59.00 o
   8   1   7      313.41      262.65     22.79 o
   9   1   7     3562.52     3546.32    104.43 o
  10   1   7      612.75      530.78     41.74 o
  11   1   7     2636.16     2464.59    102.52 o
  12   1   7      136.32      143.10     42.06 o
  13   1   7     2921.92     2776.56    153.03 o
  14   1   7        2.35       11.50     29.58 o
  15   1   7     2309.48     2038.05    333.99 o
  16   1   7       73.61       -8.89     40.29 o
  17   1   7     3430.00     3687.16    202.76 o
 -22   2   7      894.19     1014.91    120.78 o
 -21   2   7     1031.75      967.22    124.23 o
 -20   2   7     2336.02     2315.26    180.57 o
 -19   2   7     4283.74     4519.44    207.30 o
 -18   2   7     2104.21     2151.21    220.64 o
 -17   2   7     3971.31     3866.17    148.48 o
 -16   2   7     3259.63     2967.03    104.78 o
 -15   2   7     3750.87     3784.04    211.44 o
 -14   2   7     1941.74     1940.97     78.29 o
 -13   2   7     5285.58     4932.39    134.83 o
 -12   2   7      371.83      362.55     35.42 o
 -11   2   7     6376.44     6073.68    150.12 o
 -10   2   7      119.30      128.67     19.40 o
  -9   2   7     8958.79     8929.60    173.75 o
  -8   2   7     1722.88     1569.68     51.66 o
  -7   2   7    11507.23    10577.04    194.64 o
  -6   2   7      595.34      665.22     39.10 o
  -5   2   7     5421.74     5319.62    109.64 o
  -4   2   7      139.97      285.59     20.25 o
  -3   2   7     7762.32     8171.23    183.20 o
  -2   2   7     3031.43     2928.70     78.83 o
  -1   2   7     7148.92     7840.71    137.83 o
   0   2   7     5004.70     5270.32     88.73 o
   1   2   7     6093.63     7261.44    251.86 o
   2   2   7    12617.49    13040.25    226.94 o
   3   2   7     3140.50     3093.88     97.21 o
   4   2   7     6221.94     5787.49    121.54 o
   5   2   7     1651.83     1631.61     45.13 o
   6   2   7     1802.35     1749.48     47.59 o
   7   2   7     1379.64     1457.07     46.91 o
   8   2   7      271.25      199.91     21.21 o
   9   2   7       85.32       74.09     15.40 o
  10   2   7     2016.68     1950.03     88.57 o
  11   2   7      748.56      803.61     68.13 o
  12   2   7     1807.15     1847.39    131.02 o
  13   2   7       40.16       -6.70     28.21 o
  14   2   7     2329.66     2157.98    138.97 o
  15   2   7      130.13      125.58     93.00 o
  16   2   7     2245.60     2446.15    211.80 o
  17   2   7      285.01      255.58     82.14 o
 -22   3   7       20.86       18.53     49.27 o
 -21   3   7       66.82       76.20     50.45 o
 -20   3   7      101.37      130.34     48.96 o
 -19   3   7        6.98       -7.32     37.00 o
 -18   3   7       28.77       19.62     27.14 o
 -17   3   7      127.50      105.28     33.13 o
 -16   3   7       60.44       69.34     26.92 o
 -15   3   7       53.46       54.81     21.67 o
 -14   3   7      763.85      732.37     57.39 o
 -13   3   7     3355.91     3460.94    107.39 o
 -12   3   7       17.76       66.37     18.29 o
 -11   3   7     2334.44     2122.37     66.79 o
 -10   3   7     1307.86     1493.30     53.47 o
  -9   3   7       79.86      185.60     21.15 o
  -8   3   7      468.99      630.68     35.07 o
  -7   3   7       26.89       10.26     10.95 o
  -6   3   7     1391.00     1400.14     47.82 o
  -5   3   7       56.61       20.89     10.10 o
  -4   3   7     1776.38     1989.07     55.51 o
  -3   3   7     1120.62     1198.66     37.02 o
  -2   3   7      455.37      419.41     30.81 o
  -1   3   7       96.22      135.51     14.71 o
   0   3   7       16.23        8.07      6.52 o
   1   3   7     4336.29     4845.00     97.18 o
   2   3   7      850.46      849.96     35.97 o
   3   3   7      190.00      157.82     12.82 o
   4   3   7      391.97      384.86     26.42 o
   5   3   7      137.86      141.86     18.26 o
   6   3   7       53.42       54.10     15.09 o
   7   3   7      185.36      177.78     25.67 o
   8   3   7     4634.12     4515.38    118.07 o
   9   3   7     1241.16     1228.28     71.46 o
  10   3   7      458.75      420.34     46.57 o
  11   3   7      682.91      658.66    108.21 o
  12   3   7      567.43      478.84     57.18 o
  13   3   7      167.29      225.45     97.07 o
  14   3   7       16.52       10.88     34.66 o
  15   3   7      118.25      127.91     49.98 o
  16   3   7       30.58        4.23     72.64 o
  17   3   7      143.80      105.30     55.13 o
 -21   4   7      302.50      378.18     82.34 o
 -20   4   7      930.76     1030.42     89.48 o
 -19   4   7     1788.12     1692.47    105.70 o
 -18   4   7     1580.58     1542.02     98.77 o
 -17   4   7     2905.78     2608.34    122.83 o
 -16   4   7     1299.72     1184.07     81.47 o
 -15   4   7     1658.39     1768.28     95.00 o
 -14   4   7     1026.70      921.60     64.35 o
 -13   4   7     2013.52     1992.41     78.10 o
 -12   4   7     4521.32     4062.60    103.94 o
 -11   4   7     7194.74     6993.99    212.93 o
 -10   4   7      645.22      531.71     35.78 o
  -9   4   7    12697.86    13111.91    274.94 o
  -8   4   7        3.22       -1.19     11.32 o
  -7   4   7     5675.52     5307.35    129.45 o
  -6   4   7       20.04       19.41     13.94 o
  -5   4   7    12370.27    13108.92    213.69 o
  -4   4   7     1077.31     1439.42     43.11 o
  -3   4   7    11806.16    12391.17    319.73 o
  -2   4   7      920.49      989.71     39.36 o
  -1   4   7    13334.55    14661.39    293.40 o
   0   4   7     4456.25     4858.65     88.04 o
   1   4   7     5950.96     5956.94    140.28 o
   2   4   7     4585.34     4673.08    110.13 o
   3   4   7    10126.50     9398.27    229.94 o
   4   4   7     5882.26     5564.63    181.01 o
   5   4   7     4506.63     4078.17    102.68 o
   6   4   7     5158.94     5073.38    121.97 o
   7   4   7     1449.16     1478.15     80.54 o
   8   4   7     1675.90     1581.34     60.16 o
   9   4   7      631.14      528.54     47.80 o
  10   4   7     2567.20     2567.22    105.12 o
  11   4   7      124.54       84.31     28.02 o
  12   4   7     4220.08     4167.37    148.32 o
  13   4   7      404.38      267.83     54.84 o
  14   4   7     3777.02     4329.73    199.54 o
  15   4   7      245.76      141.76     48.31 o
  16   4   7     2030.74     2105.62    141.39 o
  17   4   7       20.98       -3.21     44.40 o
 -21   5   7      948.70      979.18    115.98 o
 -20   5   7      350.35      291.11     53.72 o
 -19   5   7     1182.76     1275.24    171.93 o
 -18   5   7     1497.80     1447.35     96.86 o
 -17   5   7     3075.61     3021.74    131.77 o
 -16   5   7     1606.26     1492.65     91.50 o
 -15   5   7     1433.23     1302.88    201.17 o
 -14   5   7     3175.91     3165.54    125.50 o
 -13   5   7      444.62      417.52     40.14 o
 -12   5   7     4321.51     4433.62    112.33 o
 -11   5   7      202.61      216.61     30.15 o
 -10   5   7     4401.92     4113.87    114.56 o
  -9   5   7      737.78      552.81     40.55 o
  -8   5   7    10313.09    10634.37    226.21 o
  -7   5   7       23.40       21.73     13.75 o
  -6   5   7    21755.08    22016.99    371.59 o
  -5   5   7     1122.11     1147.44     42.78 o
  -4   5   7    15028.35    15372.84    299.01 o
  -3   5   7       18.49       27.03      9.95 o
  -2   5   7     9975.74    10153.39    185.69 o
  -1   5   7     2659.17     2691.49     79.98 o
   0   5   7     8617.37     8986.51    146.68 o
   1   5   7     7297.80     6929.25    151.16 o
   2   5   7     2877.13     2834.96    132.28 o
   3   5   7     4831.99     4820.00    126.20 o
   4   5   7     1430.38     1364.61     62.95 o
   5   5   7     6834.90     6559.64    175.70 o
   6   5   7     1907.12     1870.25     75.72 o
   7   5   7     4863.59     4509.57    112.84 o
   8   5   7     2410.09     2396.16     97.24 o
   9   5   7     2063.95     2061.32    138.16 o
  10   5   7     1225.95     1172.09    103.14 o
  11   5   7     5237.10     5097.58    214.61 o
  12   5   7      238.65      219.12     39.43 o
  13   5   7     5451.84     5267.63    177.36 o
  14   5   7       35.46       56.74     86.21 o
  15   5   7     3603.16     3404.38    171.60 o
  16   5   7       31.09       46.32     43.32 o
 -20   6   7      103.84       36.57     36.40 o
 -19   6   7       12.52       32.24     33.75 o
 -18   6   7      198.19      224.40     47.18 o
 -17   6   7       70.02       36.81     28.94 o
 -16   6   7     1605.31     1597.78     97.36 o
 -15   6   7        0.28       -1.37     20.76 o
 -14   6   7       79.87       36.94     24.32 o
 -13   6   7       34.17       62.12     42.09 o
 -12   6   7       30.47       45.06     24.06 o
 -11   6   7      135.43      172.48     30.57 o
 -10   6   7     1601.74     1572.13     80.13 o
  -9   6   7      488.36      488.06     40.15 o
  -8   6   7      360.18      298.35     31.50 o
  -7   6   7       52.70       31.25     14.13 o
  -6   6   7      844.68      817.58     38.84 o
  -5   6   7      475.61      447.66     29.58 o
  -4   6   7     1973.71     1943.78     55.28 o
  -3   6   7      185.30      236.27     22.14 o
  -2   6   7      436.61      376.63     37.28 o
  -1   6   7        2.55       -2.68     10.44 o
   0   6   7      110.15      127.54     11.48 o
   1   6   7      938.09      955.55     49.06 o
   2   6   7       16.68       11.13     10.38 o
   3   6   7      662.10      599.56     32.38 o
   4   6   7      114.58       84.38     13.52 o
   5   6   7      317.40      292.84     24.96 o
   6   6   7       53.77       52.14     12.06 o
   7   6   7      249.98      233.87     48.72 o
   8   6   7      458.20      376.12     40.95 o
   9   6   7      178.16      123.54     25.53 o
  10   6   7      418.94      316.75     37.20 o
  11   6   7      123.46      119.68     31.95 o
  12   6   7        1.85      -10.49     27.29 o
  13   6   7      156.70       83.00     32.97 o
  14   6   7        7.39      -28.75     28.75 o
  15   6   7       26.22      164.28    109.97 o
  16   6   7       74.33       57.02     80.10 o
 -19   7   7        9.77       17.35     39.75 o
 -18   7   7     1109.56     1145.85    160.88 o
 -17   7   7      200.66      161.29     56.62 o
 -16   7   7     2280.34     2023.26    141.61 o
 -15   7   7        1.87       -0.69     30.66 o
 -14   7   7     6425.41     6652.48    266.78 o
 -13   7   7      107.07      137.62     40.79 o
 -12   7   7     2939.18     2491.57    135.64 o
 -11   7   7       49.16       60.26     53.63 o
 -10   7   7     5943.89     6152.65    213.20 o
  -9   7   7      410.10      364.36     32.93 o
  -8   7   7     2831.34     2810.76     82.58 o
  -7   7   7     3067.57     3153.36     86.75 o
  -6   7   7      292.49      317.87     27.05 o
  -5   7   7     5886.58     5818.74    151.73 o
  -4   7   7      826.19      767.86     39.74 o
  -3   7   7     4914.74     5231.22    115.84 o
  -2   7   7     3663.39     4078.30    110.12 o
  -1   7   7     2049.08     2108.61     70.45 o
   0   7   7      947.54      998.05     59.42 o
   1   7   7     2720.48     2775.06     80.51 o
   2   7   7     1308.87     1325.88     60.33 o
   3   7   7     3424.40     3417.02    116.40 o
   4   7   7     1207.20     1187.20     43.25 o
   5   7   7     4779.08     4747.58    184.99 o
   6   7   7       89.58       78.19     70.60 o
   7   7   7     3419.91     3577.72    177.06 o
   8   7   7       55.56       92.19     57.70 o
   9   7   7     1825.21     1830.25    133.72 o
  10   7   7       18.61        6.09     36.53 o
  11   7   7      900.15      788.48    162.92 o
  12   7   7       22.01       28.65     41.55 o
  13   7   7     1506.74     1572.79    139.52 o
  14   7   7      292.14      177.86    105.90 o
  15   7   7     1225.76     1253.14    226.73 o
 -19   8   7      921.90      902.82    170.39 o
 -18   8   7       50.22        0.73     40.72 o
 -17   8   7     1934.35     1980.17    271.54 o
 -16   8   7      572.36      534.97     84.18 o
 -15   8   7     3090.42     3075.74    171.87 o
 -14   8   7      240.91      166.78     79.42 o
 -13   8   7     4271.48     4794.58    211.10 o
 -12   8   7       92.00       40.59     42.77 o
 -11   8   7     1976.93     2020.37     95.79 o
 -10   8   7      129.44       91.20     27.67 o
  -9   8   7     2195.50     2091.37    123.07 o
  -8   8   7      174.91       90.94     22.32 o
  -7   8   7    10466.13    10639.44    233.30 o
  -6   8   7     1983.08     1818.43     63.90 o
  -5   8   7     7992.82     7585.77    161.12 o
  -4   8   7     2114.70     2260.56     69.87 o
  -3   8   7     3134.29     3254.60     85.56 o
  -2   8   7      307.90      331.43     26.73 o
  -1   8   7     4981.36     5007.50    156.18 o
   0   8   7     3455.89     3627.12    102.33 o
   1   8   7      106.72      124.87     20.77 o
   2   8   7     2533.43     2572.38     84.73 o
   3   8   7       16.30       -4.32     17.76 o
   4   8   7     3573.75     3592.22     95.49 o
   5   8   7      693.91      581.63     77.25 o
   6   8   7     2412.89     2479.58    213.83 o
   7   8   7        1.19      -19.77     29.13 o
   8   8   7      948.24      805.24     96.42 o
   9   8   7       53.09       93.29     57.02 o
  10   8   7     1074.86     1099.51    188.04 o
  11   8   7        1.59      -13.54     36.67 o
  12   8   7     1579.87     1541.65    226.05 o
  13   8   7       47.14       74.91     53.17 o
  14   8   7      966.72      748.08    181.93 o
 -18   9   7       58.77       79.46     56.97 o
 -17   9   7      223.70      138.71     56.03 o
 -16   9   7      386.03      503.12     83.51 o
 -15   9   7        3.37        1.55     36.88 o
 -14   9   7        1.67       -7.40     26.87 o
 -13   9   7      265.05      218.52     66.87 o
 -12   9   7       74.11       65.58     28.22 o
 -11   9   7      874.90      643.65     99.55 o
 -10   9   7      335.39      348.71     45.28 o
  -9   9   7     1495.34     1481.00     82.28 o
  -8   9   7       98.68       99.37     27.14 o
  -7   9   7      336.30      303.84     39.22 o
  -6   9   7       29.55       40.57     17.60 o
  -5   9   7      404.95      428.32     38.01 o
  -4   9   7      102.03       77.52     21.56 o
  -3   9   7      160.80      162.10     29.74 o
  -2   9   7     3175.37     3212.49    127.31 o
  -1   9   7     1430.88     1523.33     76.08 o
   0   9   7     2018.91     2044.92     87.25 o
   1   9   7       17.73       56.30     19.88 o
   2   9   7     4165.11     4318.38    136.56 o
   3   9   7      494.32      531.74     59.31 o
   4   9   7      184.57      192.78     31.36 o
   5   9   7      200.91      250.12     56.42 o
   6   9   7      278.42      171.54     53.12 o
   7   9   7      564.58      551.94     85.78 o
   8   9   7      155.68      198.52     59.22 o
   9   9   7      171.23      103.79     50.89 o
  10   9   7      545.41      655.13    142.56 o
  11   9   7       17.34       42.82     51.42 o
  12   9   7      184.42       60.46     49.94 o
  13   9   7      374.79      324.64     90.96 o
 -16  10   7     1803.87     1999.16    245.74 o
 -15  10   7     1761.45     1636.13    281.04 o
 -14  10   7     1414.49     1370.72    113.27 o
 -13  10   7     4977.38     5055.94    217.16 o
 -12  10   7      332.23      530.30    140.52 o
 -11  10   7     5131.16     5041.78    240.99 o
 -10  10   7      379.33      388.81     67.20 o
  -9  10   7     2772.24     2782.95    141.54 o
  -8  10   7       65.93       67.51     31.29 o
  -7  10   7     3679.68     3868.97    168.00 o
  -6  10   7        0.25      -14.03     20.09 o
  -5  10   7     3534.87     3774.20    172.42 o
  -4  10   7      350.60      437.63     56.25 o
  -3  10   7     2319.18     2369.27     99.07 o
  -2  10   7       50.72       42.45     21.40 o
  -1  10   7     2603.77     2649.67    105.69 o
   0  10   7        1.93        6.94     20.25 o
   1  10   7     7988.42     7657.59    213.87 o
   2  10   7      800.52      809.58     54.98 o
   3  10   7     3919.32     3964.93    130.63 o
   4  10   7     1542.09     1688.49    117.55 o
   5  10   7     2244.24     2414.15    157.15 o
   6  10   7     2976.18     3207.63    192.79 o
   7  10   7     2134.33     2243.37    159.16 o
   8  10   7     2997.16     3252.90    192.11 o
   9  10   7     1058.74     1202.16    127.10 o
  10  10   7     2464.20     2497.41    178.89 o
  11  10   7     1120.13     1349.96    212.48 o
  12  10   7     3578.24     3714.75    223.78 o
 -15  11   7     2174.18     2209.83    146.37 o
 -14  11   7     2526.09     2623.17    154.03 o
 -13  11   7      323.00      348.88     66.05 o
 -12  11   7     3554.94     3778.38    181.07 o
 -11  11   7      223.96      278.84    123.55 o
 -10  11   7     1307.73     1622.94    115.19 o
  -9  11   7      412.04      377.64     61.78 o
  -8  11   7     3228.19     3116.97    181.93 o
  -7  11   7       57.33       54.79     32.47 o
  -6  11   7     4299.54     4114.48    177.41 o
  -5  11   7      357.29      388.01     57.60 o
  -4  11   7     3128.59     3213.74    148.35 o
  -3  11   7       16.85       -1.64     25.10 o
  -2  11   7     5267.23     5142.23    220.62 o
  -1  11   7     1412.49     1433.66    107.26 o
   0  11   7     6090.93     6219.59    220.71 o
   1  11   7     1388.38     1219.66     72.12 o
   2  11   7     2673.86     2700.71    107.05 o
   3  11   7      665.41      668.54     74.37 o
   4  11   7     3796.61     3700.53    271.25 o
   5  11   7     2674.54     2835.36    174.29 o
   6  11   7     1637.99     1674.19    143.39 o
   7  11   7     3417.30     3543.43    204.85 o
   8  11   7      419.44      624.33     96.84 o
   9  11   7     1869.31     1808.71    156.18 o
  10  11   7      386.08      347.97     83.50 o
 -13  12   7       23.23       -5.82     40.38 o
 -12  12   7      201.96      135.68     48.88 o
 -11  12   7        0.89      -11.22     35.53 o
 -10  12   7      237.15      302.01     59.50 o
  -9  12   7        7.13      -28.88     30.23 o
  -8  12   7       75.91       80.89     53.63 o
  -7  12   7      129.54      167.01     81.46 o
  -6  12   7        5.91       50.91     33.60 o
  -5  12   7       35.05       -0.72     82.82 o
  -4  12   7      132.19      124.45     38.87 o
  -3  12   7       13.87       33.66     29.58 o
  -2  12   7      402.88      505.50     86.21 o
  -1  12   7       11.09       -3.73     23.80 o
   0  12   7        0.31      -13.36     23.94 o
   1  12   7       30.50       27.06     26.62 o
   2  12   7      229.22      202.35     67.88 o
   3  12   7      151.34      109.02     80.10 o
   4  12   7      564.55      605.52    123.55 o
   5  12   7      270.40      357.07     99.11 o
   6  12   7       18.27      -44.80     44.80 o
   7  12   7      842.33      708.71    145.27 o
   8  12   7       78.57       48.88     74.67 o
 -11  13   7        7.61       18.11     41.41 o
 -10  13   7     1395.79     1392.21    114.61 o
  -9  13   7        0.03        4.28     37.11 o
  -8  13   7     1222.01     1378.79    110.39 o
  -7  13   7      149.57       99.60     42.52 o
  -6  13   7      440.78      446.39     68.64 o
  -5  13   7      562.54      697.22    120.83 o
  -4  13   7     1607.10     1594.99    112.67 o
  -3  13   7     1847.29     2136.16    125.91 o
  -2  13   7     1023.83      825.59     81.50 o
  -1  13   7      635.49      637.22    151.38 o
   0  13   7     1338.17     1331.53     95.17 o
   1  13   7      920.97     1029.89     81.56 o
   2  13   7     1118.53     1019.66    152.74 o
   3  13   7     2520.94     2623.03    240.31 o
   4  13   7        5.39      -42.09     63.81 o
   5  13   7     1064.50     1020.97    164.28 o
   6  13   7       56.04      -25.80     59.74 o
  -7  14   7     1134.40     1104.50    108.47 o
  -6  14   7       42.63       -2.87     42.33 o
  -5  14   7      328.54      370.80     67.85 o
  -4  14   7      233.77      241.45     58.05 o
  -3  14   7     2073.04     2014.97    175.82 o
  -2  14   7      249.06      218.73     59.06 o
  -1  14   7     1729.34     1618.73    113.15 o
   0  14   7      706.94      755.11     79.06 o
   1  14   7     1003.83      967.56     84.48 o
   2  14   7      143.72      120.83     77.39 o
 -22   0   8      100.00      142.56     96.39 o
 -21   0   8     1072.12     1154.02    175.14 o
 -20   0   8      350.74      236.24     82.82 o
 -19   0   8     4616.39     4549.57    308.19 o
 -18   0   8       57.40       39.74     50.23 o
 -17   0   8     7501.16     8848.44    488.08 o
 -16   0   8     1048.45     1085.00    109.29 o
 -15   0   8     1137.87     1053.88    154.10 o
 -14   0   8      948.36     1042.98    162.24 o
 -13   0   8     1326.88     1439.27    144.59 o
 -12   0   8        4.94       10.79     18.16 o
 -11   0   8     6381.86     6418.30    223.46 o
 -10   0   8     5583.35     5860.34    204.76 o
  -9   0   8     7582.11     7092.92    232.18 o
  -8   0   8     3052.22     2988.47    123.29 o
  -7   0   8     3074.15     2793.35    209.08 o
  -6   0   8     9942.47     9479.95    282.70 o
  -5   0   8    13865.68    14231.50    322.16 o
  -4   0   8    16312.61    16594.63    745.36 o
  -3   0   8    10232.20    10340.58    297.12 o
  -2   0   8    22679.21    22622.58    566.64 o
  -1   0   8      632.21      572.54     56.34 o
   0   0   8     8866.62     8171.73    243.79 o
   1   0   8      950.11      998.61     66.41 o
   2   0   8     4998.56     4207.56    121.18 o
   3   0   8     3490.86     3876.87    115.32 o
   4   0   8    21477.44    23893.59    511.97 o
   5   0   8     4999.96     5336.75    147.34 o
   6   0   8     9656.80     9972.01    244.59 o
   7   0   8      630.60      845.41     52.38 o
   8   0   8     2552.41     2471.52    104.77 o
   9   0   8     1595.55     1687.64     93.59 o
  10   0   8     6184.33     5123.87    295.97 o
  11   0   8     5522.92     5178.18    306.83 o
  12   0   8     7008.22     7262.21    393.73 o
  13   0   8     3371.85     3307.30    247.10 o
  14   0   8     2299.19     2200.79    211.80 o
  15   0   8     2279.39     2160.06    215.87 o
  16   0   8     4167.32     4411.09    314.98 o
  17   0   8     1604.29     2136.98    233.52 o
 -22   1   8      248.39      102.92     60.28 o
 -21   1   8       14.73      -40.72     40.72 o
 -20   1   8      315.58      268.50     63.34 o
 -19   1   8       31.49       -8.15     33.60 o
 -18   1   8     1284.01     1332.35     92.23 o
 -17   1   8     1884.95     1746.46     85.28 o
 -16   1   8     7278.89     7421.22    191.90 o
 -15   1   8       31.99       54.10     20.30 o
 -14   1   8     3131.12     2963.21    100.60 o
 -13   1   8      444.05      401.01     39.01 o
 -12   1   8     2481.92     2659.58     89.46 o
 -11   1   8      716.00      613.90     43.72 o
 -10   1   8     8766.59     9119.39    214.19 o
  -9   1   8     1364.92     1460.34     88.53 o
  -8   1   8     2296.78     2285.52     74.31 o
  -7   1   8     3118.23     3404.65     93.99 o
  -6   1   8     6540.59     6485.39    131.70 o
  -5   1   8     1842.00     1846.60     97.83 o
  -4   1   8     7108.10     6917.30    218.11 o
  -3   1   8      119.05      108.94     17.54 o
  -2   1   8      766.33      627.23     40.17 o
  -1   1   8       72.19       80.37     13.44 o
   0   1   8     2611.75     2726.25     75.92 o
   1   1   8     2428.14     2263.53     64.44 o
   2   1   8      528.97      475.62     37.81 o
   3   1   8     7655.60     8396.16    145.93 o
   4   1   8      123.20      242.21     23.48 o
   5   1   8     9503.54    10319.04    175.22 o
   6   1   8     1062.78     1161.86     41.44 o
   7   1   8    10032.44     9755.40    184.18 o
   8   1   8     3167.78     3064.33     75.22 o
   9   1   8     3625.11     3558.10    120.32 o
  10   1   8      184.06      144.68     30.31 o
  11   1   8     1981.89     1807.84    170.39 o
  12   1   8      387.68      509.89     74.29 o
  13   1   8     1438.50     1376.28    115.54 o
  14   1   8      524.16      459.82     76.35 o
  15   1   8     1851.11     1827.15    141.73 o
  16   1   8      805.59      680.42    117.44 o
  17   1   8      538.77      471.76    263.39 o
 -22   2   8      463.67      442.02    153.42 o
 -21   2   8      924.83      844.69    108.88 o
 -20   2   8      126.19      159.67     56.01 o
 -19   2   8      893.88      978.27     84.22 o
 -18   2   8       21.32      125.23     36.79 o
 -17   2   8     2084.04     2140.10    111.05 o
 -16   2   8      644.89      640.42     53.81 o
 -15   2   8     1498.87     1386.05     71.81 o
 -14   2   8     2665.39     2817.43     98.53 o
 -13   2   8       33.29       16.61     15.58 o
 -12   2   8     1729.38     1839.68     72.68 o
 -11   2   8      765.40      905.32     52.03 o
 -10   2   8     2119.30     2025.72     73.58 o
  -9   2   8     4108.43     3865.34    107.46 o
  -8   2   8     3594.68     3858.84    105.03 o
  -7   2   8        8.15       -2.87     10.92 o
  -6   2   8      519.35      370.82     42.52 o
  -5   2   8     4704.39     5322.44    125.71 o
  -4   2   8     5449.82     5181.67    122.27 o
  -3   2   8       56.81       16.08     11.02 o
  -2   2   8      390.64      286.46     30.77 o
  -1   2   8       49.07       33.97     10.03 o
   0   2   8      265.66      223.81     20.85 o
   1   2   8        5.16        6.01      9.70 o
   2   2   8     3337.70     3568.31    130.71 o
   3   2   8      471.84      502.79     30.66 o
   4   2   8     2678.11     3375.03     94.34 o
   5   2   8     1676.33     1800.86     83.28 o
   6   2   8     2360.91     2445.40     78.59 o
   7   2   8     1346.54     1506.17     50.26 o
   8   2   8     2078.47     1972.35     60.08 o
   9   2   8      410.18      318.39     40.09 o
  10   2   8      170.32      105.45     29.00 o
  11   2   8      361.14      380.04     88.25 o
  12   2   8      205.32      206.82     48.26 o
  13   2   8      942.53      872.21     94.91 o
  14   2   8        0.65       17.40     36.95 o
  15   2   8      892.35      769.00    141.88 o
  16   2   8        0.86       -0.26     45.19 o
 -22   3   8     2617.83     2569.62    177.52 o
 -21   3   8       56.88       -1.07     45.59 o
 -20   3   8     3585.02     3711.93    299.54 o
 -19   3   8      281.27      398.91     57.70 o
 -18   3   8     5543.83     5590.53    195.07 o
 -17   3   8     2331.87     2575.74    125.71 o
 -16   3   8     8192.06     8421.62    247.50 o
 -15   3   8     1861.34     1779.78     79.94 o
 -14   3   8     2402.68     2243.84    101.20 o
 -13   3   8     2333.09     2596.78     90.86 o
 -12   3   8     1919.73     1962.01     76.38 o
 -11   3   8     5017.15     4625.13    187.54 o
 -10   3   8     2091.41     2207.32     85.71 o
  -9   3   8     7363.74     7013.25    165.41 o
  -8   3   8     1467.14     1262.61     64.00 o
  -7   3   8     6277.85     6207.76    169.54 o
  -6   3   8      544.66      590.49     38.21 o
  -5   3   8    15234.71    13985.09    276.34 o
  -4   3   8     2413.54     2156.43     60.69 o
  -3   3   8     9967.87     9593.27    200.51 o
  -2   3   8      269.88      250.21     24.17 o
  -1   3   8     5292.48     4632.63     98.98 o
   0   3   8       40.29       34.96      9.86 o
   1   3   8     4291.63     4103.35    102.75 o
   2   3   8        0.01        8.48      9.80 o
   3   3   8    14377.83    15742.91    302.22 o
   4   3   8      547.21      603.98     31.92 o
   5   3   8     8737.53     9154.37    169.66 o
   6   3   8     1034.89      930.95     33.92 o
   7   3   8     2476.82     2391.33     97.98 o
   8   3   8       11.12       12.57     15.35 o
   9   3   8     1279.64     1272.11    102.72 o
  10   3   8     1167.73     1090.87     71.00 o
  11   3   8     1083.83     1112.20     74.45 o
  12   3   8     2289.45     2361.92    140.40 o
  13   3   8      424.59      383.37     66.82 o
  14   3   8     2483.83     2534.08    155.60 o
  15   3   8     1393.52     1532.96    223.34 o
  16   3   8     1350.25     1394.95    129.17 o
 -21   4   8      954.99      930.29    113.27 o
 -20   4   8      434.01      521.10     67.29 o
 -19   4   8      167.55      125.55     39.40 o
 -18   4   8     1156.45     1229.80    118.02 o
 -17   4   8      602.88      658.70     66.99 o
 -16   4   8      121.42      164.47     36.21 o
 -15   4   8     2412.78     2429.18    111.14 o
 -14   4   8      261.43      236.42     31.89 o
 -13   4   8      285.28      458.96     42.79 o
 -12   4   8     1913.72     1608.91     71.09 o
 -11   4   8       39.44       -3.29     14.03 o
 -10   4   8     3395.77     3728.84    126.08 o
  -9   4   8       26.88       47.94     21.98 o
  -8   4   8     2325.49     2269.75     81.32 o
  -7   4   8        0.64       -9.56      9.56 o
  -6   4   8     5290.58     5702.59    138.22 o
  -5   4   8     2194.81     2179.97     63.64 o
  -4   4   8      157.28      148.90     17.74 o
  -3   4   8        0.36       -3.64      9.06 o
  -2   4   8      100.29       49.26     13.98 o
  -1   4   8        3.70        5.94     12.35 o
   0   4   8      829.22      666.95     36.47 o
   1   4   8     1412.97     1603.05     87.20 o
   2   4   8     1028.73     1050.94     29.50 o
   3   4   8     1217.50     1133.33     58.12 o
   4   4   8     2532.49     2534.02     91.86 o
   5   4   8      246.55      224.64     42.41 o
   6   4   8     1821.53     1783.00     63.77 o
   7   4   8      372.68      401.74     35.67 o
   8   4   8      846.37      797.77     57.58 o
   9   4   8     1188.56     1256.58     72.20 o
  10   4   8      601.20      508.33     51.55 o
  11   4   8     1125.82     1060.83     89.08 o
  12   4   8       18.74      -28.36     28.36 o
  13   4   8      630.24      611.28     77.34 o
  14   4   8       86.54       52.38     41.32 o
  15   4   8      840.14      858.65     99.07 o
  16   4   8      245.39      194.34     60.78 o
 -21   5   8      103.05       85.36     58.34 o
 -20   5   8     1137.81     1043.27     91.82 o
 -19   5   8      427.03      429.94     60.45 o
 -18   5   8     1535.18     1815.56    109.64 o
 -17   5   8       78.06       41.90     29.14 o
 -16   5   8      675.87      716.98     69.45 o
 -15   5   8       53.58       59.74     28.80 o
 -14   5   8      281.15      308.11     44.71 o
 -13   5   8      669.28      709.04     61.53 o
 -12   5   8     2967.25     3376.24    124.71 o
 -11   5   8       24.05       25.60     19.89 o
 -10   5   8     2958.14     2836.25    107.56 o
  -9   5   8       28.80       25.53     15.10 o
  -8   5   8     5754.85     5871.12    145.89 o
  -7   5   8       24.29        9.87     14.95 o
  -6   5   8     2499.13     2757.27     88.10 o
  -5   5   8     1547.96     1608.52     54.36 o
  -4   5   8     2962.18     2754.47     73.72 o
  -3   5   8     5023.62     4626.41    103.20 o
  -2   5   8      805.88      752.39     41.10 o
  -1   5   8     2245.20     1885.70     63.37 o
   0   5   8     4699.51     5000.48    104.03 o
   1   5   8     1634.19     1844.95     41.91 o
   2   5   8     1572.00     1730.57     57.97 o
   3   5   8     5361.11     5801.75    134.93 o
   4   5   8      346.97      369.11     36.84 o
   5   5   8     3003.70     3097.22    106.61 o
   6   5   8      351.29      308.56     34.57 o
   7   5   8     2401.36     2221.05     90.97 o
   8   5   8       46.27       22.42     19.17 o
   9   5   8     1596.47     1712.35     83.82 o
  10   5   8        0.65      -15.16     19.90 o
  11   5   8     2251.97     2004.47     96.92 o
  12   5   8      400.75      442.31     53.89 o
  13   5   8     1877.91     1778.88    120.68 o
  14   5   8      406.10      509.11     72.06 o
  15   5   8     1171.38     1186.12    160.88 o
 -20   6   8       53.28       41.43     40.20 o
 -19   6   8     2877.40     2803.60    137.65 o
 -18   6   8        4.11       -7.23     27.08 o
 -17   6   8     3155.80     3100.44    138.26 o
 -16   6   8        7.64       10.33     26.24 o
 -15   6   8     3588.74     3783.70    183.96 o
 -14   6   8      760.33      556.02     75.32 o
 -13   6   8     3046.68     2971.80    149.97 o
 -12   6   8     5967.43     5911.93    181.64 o
 -11   6   8     2598.20     2907.58    178.06 o
 -10   6   8     1400.50     1310.79     73.32 o
  -9   6   8     3156.26     3297.39    135.46 o
  -8   6   8     4288.00     4600.12    125.72 o
  -7   6   8     3269.53     3230.70     98.20 o
  -6   6   8     5783.65     5584.93    126.36 o
  -5   6   8      174.94       82.80     17.60 o
  -4   6   8     3555.43     3587.47     89.52 o
  -3   6   8      952.71      957.80     48.54 o
  -2   6   8     6631.08     6407.55    151.33 o
  -1   6   8     1093.17     1261.88     56.05 o
   0   6   8    10680.21    10579.13    192.31 o
   1   6   8     2783.82     2771.57     80.13 o
   2   6   8     6063.01     6186.37    142.76 o
   3   6   8       23.69       36.73     19.22 o
   4   6   8     6728.80     6858.14    154.69 o
   5   6   8        0.12       10.36     11.37 o
   6   6   8     7467.62     7868.62    173.18 o
   7   6   8      189.64      212.05     35.58 o
   8   6   8     7162.69     7093.83    199.36 o
   9   6   8     1525.73     1446.12     74.77 o
  10   6   8     4086.78     4260.55    261.09 o
  11   6   8      721.29      774.20     80.08 o
  12   6   8     2083.65     2217.95    104.06 o
  13   6   8     1217.01     1329.16     95.56 o
  14   6   8     2288.46     2343.35    274.25 o
  15   6   8     1774.47     2073.17    266.10 o
 -19   7   8       56.15       -0.91     50.91 o
 -18   7   8      563.42      646.92     94.27 o
 -17   7   8       73.92       54.32     62.45 o
 -16   7   8     1486.62     1369.37    228.09 o
 -15   7   8       13.04       45.79     34.56 o
 -14   7   8     1764.26     1881.92    128.14 o
 -13   7   8       49.09       -3.36     27.35 o
 -12   7   8     1286.45     1224.12     98.87 o
 -11   7   8      412.58      405.76     77.39 o
 -10   7   8     1037.46      880.52     55.59 o
  -9   7   8      444.96      603.77     46.69 o
  -8   7   8       76.61       98.76     21.29 o
  -7   7   8        2.62        1.11     12.92 o
  -6   7   8     1276.58     1225.24     53.84 o
  -5   7   8      271.69      246.82     26.18 o
  -4   7   8     4152.03     4170.13    101.82 o
  -3   7   8      505.27      526.00     33.44 o
  -2   7   8      766.46      748.15     44.32 o
  -1   7   8     1445.29     1498.14     60.12 o
   0   7   8      186.10      126.59     21.27 o
   1   7   8     4160.73     4377.12    113.85 o
   2   7   8     1299.21     1254.82     50.89 o
   3   7   8     1580.62     1513.99     55.00 o
   4   7   8       59.18       67.88     15.10 o
   5   7   8     2902.42     3024.30     81.69 o
   6   7   8      233.95      193.65     19.12 o
   7   7   8     2279.62     2272.26    156.05 o
   8   7   8      461.03      440.68     75.07 o
   9   7   8     1305.84     1265.23    117.88 o
  10   7   8       57.79      -25.80     50.23 o
  11   7   8      873.57      884.20    105.26 o
  12   7   8        3.92       38.33     40.98 o
  13   7   8     1402.59     1709.31    244.38 o
  14   7   8       36.59       90.96     86.89 o
 -18   8   8       86.19      108.34    104.54 o
 -17   8   8     1076.03     1115.15    118.21 o
 -16   8   8      663.98      640.23     90.18 o
 -15   8   8       30.38       88.25     42.91 o
 -14   8   8      745.52      759.09     91.20 o
 -13   8   8      273.82      210.99     78.75 o
 -12   8   8       40.65       84.89     28.74 o
 -11   8   8     3238.42     3131.64    125.36 o
 -10   8   8       41.98       16.31     19.56 o
  -9   8   8     2111.10     1768.29    119.54 o
  -8   8   8       65.75       -1.17     15.30 o
  -7   8   8     1259.10     1344.57     64.39 o
  -6   8   8        4.76        5.68     14.27 o
  -5   8   8     1478.06     1326.73     60.87 o
  -4   8   8     7031.03     7173.75    200.67 o
  -3   8   8      221.57      195.32     32.30 o
  -2   8   8    10748.86    10599.17    251.03 o
  -1   8   8      277.74      286.87     30.98 o
   0   8   8     1944.49     1883.94     74.51 o
   1   8   8      181.30      220.99     29.99 o
   2   8   8     1611.82     1601.28     74.06 o
   3   8   8      366.64      291.87     46.07 o
   4   8   8     1490.32     1427.78     65.32 o
   5   8   8     1102.31     1087.06     54.71 o
   6   8   8       80.90       82.58     39.93 o
   7   8   8      415.40      269.20     60.39 o
   8   8   8      796.50      814.00    100.30 o
   9   8   8        4.75       40.27     36.59 o
  10   8   8      953.45      932.12    111.15 o
  11   8   8        9.17        1.10     38.17 o
  12   8   8      536.89      464.92     85.29 o
  13   8   8      126.20       77.39    109.97 o
 -17   9   8        5.83      -28.04     41.69 o
 -16   9   8     2298.53     2229.30    218.59 o
 -15   9   8      314.03      302.11     69.93 o
 -14   9   8     2802.55     2927.17    131.40 o
 -13   9   8     1186.02     1014.31    122.85 o
 -12   9   8     1804.05     1828.70    100.83 o
 -11   9   8     1350.87     1370.25     84.48 o
 -10   9   8     2783.31     3075.87    123.59 o
  -9   9   8     2319.48     2610.22    109.99 o
  -8   9   8     4630.05     4864.83    158.60 o
  -7   9   8     5191.47     4688.09    152.39 o
  -6   9   8     2080.67     1946.42     93.36 o
  -5   9   8     3192.59     3464.83    127.22 o
  -4   9   8     2777.80     2717.45    126.23 o
  -3   9   8     4669.47     4629.98    243.77 o
  -2   9   8     1825.45     1672.67     82.43 o
  -1   9   8     9156.82     9071.20    243.19 o
   0   9   8       42.36       38.06     20.14 o
   1   9   8     3971.38     4056.18    134.68 o
   2   9   8       70.10       58.38     21.12 o
   3   9   8     2133.15     2111.56     86.79 o
   4   9   8       90.35       58.31     20.78 o
   5   9   8     2987.96     3006.79    171.24 o
   6   9   8       94.61       51.84     39.83 o
   7   9   8     3282.18     3551.81    196.57 o
   8   9   8      427.24      460.74     99.79 o
   9   9   8     2754.38     2889.67    183.29 o
  10   9   8      580.12      574.35    128.98 o
  11   9   8     2385.62     2752.86    186.27 o
  12   9   8      834.97     1073.72    201.61 o
 -16  10   8      295.01      342.30     74.67 o
 -15  10   8      732.07      894.34    129.66 o
 -14  10   8      193.37      106.22     78.75 o
 -13  10   8      495.79      533.34     76.32 o
 -12  10   8       24.86      -21.01     30.14 o
 -11  10   8      472.73      442.89     86.89 o
 -10  10   8       85.52       47.30     36.33 o
  -9  10   8      107.74      116.86     38.26 o
  -8  10   8      516.14      468.27     65.09 o
  -7  10   8        2.69        6.53     27.35 o
  -6  10   8       75.21      111.15     77.39 o
  -5  10   8      960.21     1091.23     86.97 o
  -4  10   8      226.70      202.76     42.73 o
  -3  10   8      920.55      928.47     67.03 o
  -2  10   8     2004.13     2026.14     94.69 o
  -1  10   8      463.71      355.85     42.56 o
   0  10   8     1600.21     1618.83     81.83 o
   1  10   8        0.04      -17.60     17.60 o
   2  10   8     2058.50     2108.17     91.93 o
   3  10   8       42.52       59.03     20.70 o
   4  10   8      528.48      545.60     95.64 o
   5  10   8       85.78       26.50     40.39 o
   6  10   8      424.44      543.22    118.80 o
   7  10   8        0.96       -0.73     38.49 o
   8  10   8      545.69      517.50     89.70 o
   9  10   8      258.12      247.43    122.87 o
  10  10   8     1024.21     1164.76    200.94 o
  11  10   8      226.79      168.16     71.76 o
 -15  11   8      572.55      530.77     83.44 o
 -14  11   8      768.41      953.24    101.38 o
 -13  11   8      124.11       54.73     76.71 o
 -12  11   8      600.37      442.20     70.56 o
 -11  11   8      271.61      251.49     54.99 o
 -10  11   8      548.19      435.77     94.36 o
  -9  11   8      532.59      535.74     72.36 o
  -8  11   8      769.39      710.63     81.45 o
  -7  11   8      418.58      412.71     61.98 o
  -6  11   8      551.26      517.43     69.10 o
  -5  11   8     2390.82     2577.85    133.75 o
  -4  11   8       22.96       25.02     26.83 o
  -3  11   8     2473.12     2635.76    135.77 o
  -2  11   8        2.27      -14.36     23.77 o
  -1  11   8     2439.91     2087.94    249.13 o
   0  11   8      330.53      353.20     99.79 o
   1  11   8      533.72      554.19     52.75 o
   2  11   8     1164.63     1046.04     66.61 o
   3  11   8      310.44      292.26     37.52 o
   4  11   8       46.52        7.28     24.12 o
   5  11   8      470.72      533.23     88.07 o
   6  11   8      280.57      166.78    156.81 o
   7  11   8      674.40      585.53     97.61 o
   8  11   8      219.96      118.02     60.53 o
   9  11   8      118.45       24.48     58.35 o
 -13  12   8     1325.24     1349.94    120.96 o
 -12  12   8      324.94      239.67     59.54 o
 -11  12   8      779.85      815.84     95.23 o
 -10  12   8     1325.22     1354.17    219.26 o
  -9  12   8     1181.67     1187.87    104.63 o
  -8  12   8     1690.82     1778.87    122.78 o
  -7  12   8     1176.82     1167.51    100.80 o
  -6  12   8     2461.24     2465.39    348.24 o
  -5  12   8      816.97      811.32    106.58 o
  -4  12   8     4659.46     4645.51    196.98 o
  -3  12   8      255.73      282.54     64.49 o
  -2  12   8     6232.13     5900.90    269.50 o
  -1  12   8        0.85       -4.92     22.98 o
   0  12   8     4660.86     4538.26    182.32 o
   1  12   8     1045.21      955.93    150.02 o
   2  12   8     3901.22     3982.42    160.49 o
   3  12   8      168.00      102.64     42.09 o
   4  12   8     1316.12     1557.25    186.00 o
   5  12   8      146.53      152.06     84.18 o
   6  12   8      973.10     1149.95    177.86 o
   7  12   8      249.12      130.34     82.82 o
 -10  13   8      275.51      263.89     63.19 o
  -9  13   8      106.59      136.90     49.89 o
  -8  13   8      322.85      417.15     88.25 o
  -7  13   8      502.76      612.50     81.60 o
  -6  13   8      216.99      198.04     52.80 o
  -5  13   8      564.40      459.48     72.64 o
  -4  13   8       15.65       -1.36     34.56 o
  -3  13   8      676.25      759.09     82.04 o
  -2  13   8       39.44       11.62     34.40 o
  -1  13   8      886.23     1128.57     91.67 o
   0  13   8      151.76      119.11     60.42 o
   1  13   8      514.83      471.51     62.45 o
   2  13   8      342.87      313.48     95.04 o
   3  13   8       40.03       16.29     63.81 o
   4  13   8       10.94      -47.52     66.53 o
   5  13   8       43.63       57.02     77.39 o
  -5  14   8       81.53       -1.77     89.61 o
  -4  14   8      174.64      172.58     52.98 o
  -3  14   8      179.16      124.91     52.13 o
  -2  14   8      316.66      316.75     63.81 o
  -1  14   8      822.05      934.65     95.72 o
   0  14   8     1736.45     1873.38    117.48 o
 -22   1   9     1025.88     1155.89    131.15 o
 -21   1   9     1601.40     1303.77    214.51 o
 -20   1   9      366.17      400.54     76.78 o
 -19   1   9     2550.48     2562.25    129.21 o
 -18   1   9      262.58      179.35     42.49 o
 -17   1   9     2547.71     2534.86    101.77 o
 -16   1   9      372.27      262.58     37.24 o
 -15   1   9      617.17      728.35     55.97 o
 -14   1   9      655.39      746.90     54.43 o
 -13   1   9     1037.68     1119.55     61.96 o
 -12   1   9        7.41       11.03     14.37 o
 -11   1   9     6634.00     6773.99    167.13 o
 -10   1   9       70.98       81.32     18.96 o
  -9   1   9     7866.30     8200.33    187.32 o
  -8   1   9       17.86       76.63     23.32 o
  -7   1   9    15531.22    15532.53    415.25 o
  -6   1   9      177.22      183.25     27.65 o
  -5   1   9     9284.17     9079.19    243.30 o
  -4   1   9     2990.52     3255.12    109.90 o
  -3   1   9     7315.44     7459.70    148.73 o
  -2   1   9     5512.64     5801.75    150.69 o
  -1   1   9     3804.35     3519.09     85.67 o
   0   1   9     2939.40     2920.55     83.29 o
   1   1   9     7026.55     7245.92    144.96 o
   2   1   9      479.12      405.90     28.38 o
   3   1   9     3874.31     3874.10     84.13 o
   4   1   9     5124.98     5020.69    102.04 o
   5   1   9     1474.09     1363.38     45.34 o
   6   1   9     6556.03     6719.38    129.17 o
   7   1   9       48.04       71.76     16.09 o
   8   1   9    10319.08    10743.82    301.59 o
   9   1   9      154.24      188.91     33.09 o
  10   1   9     2781.18     2930.59    149.97 o
  11   1   9       49.35       44.65     34.40 o
  12   1   9     1863.42     1904.47    134.57 o
  13   1   9        0.24      -11.68     32.95 o
  14   1   9     1496.17     1516.27    130.02 o
  15   1   9      200.65      210.32     80.10 o
  16   1   9     1926.71     1925.79    154.80 o
 -22   2   9     1714.72     1703.86    151.51 o
 -21   2   9      470.58      571.01    129.66 o
 -20   2   9      889.86      641.71    102.50 o
 -19   2   9     1064.66     1045.62     88.95 o
 -18   2   9     3339.41     3392.34    144.85 o
 -17   2   9      576.18      585.40     60.03 o
 -16   2   9     4760.36     4573.75    141.11 o
 -15   2   9      635.04      470.84     55.77 o
 -14   2   9      713.75      977.22     91.91 o
 -13   2   9     2227.84     2373.48     88.10 o
 -12   2   9     4410.14     4582.94    130.09 o
 -11   2   9      616.98      787.20     50.24 o
 -10   2   9     9826.80     9918.68    220.75 o
  -9   2   9       90.52      171.46     27.55 o
  -8   2   9     9893.22     9727.54    211.95 o
  -7   2   9      179.01      302.23     34.43 o
  -6   2   9     8828.16     8789.12    220.52 o
  -5   2   9     1388.26     1416.58     55.03 o
  -4   2   9    15052.82    15525.48    306.35 o
  -3   2   9      657.68      593.31     37.64 o
  -2   2   9     2237.72     1912.37     64.45 o
  -1   2   9     2718.02     2589.73     68.23 o
   0   2   9     4302.94     4158.92     94.16 o
   1   2   9      824.38      766.24     40.42 o
   2   2   9     7362.72     7525.36    166.06 o
   3   2   9     6032.20     5787.89    136.11 o
   4   2   9     3862.43     3680.16    140.11 o
   5   2   9     4984.97     5080.79    202.82 o
   6   2   9     3863.30     3929.12     93.64 o
   7   2   9     6719.82     7351.33    150.44 o
   8   2   9     2639.76     2778.79    108.82 o
   9   2   9     4371.35     4928.62    159.61 o
  10   2   9        0.65      -12.99     18.63 o
  11   2   9      598.87      616.38     76.74 o
  12   2   9        1.64        7.11     36.88 o
  13   2   9     1868.24     2004.48    175.82 o
  14   2   9       30.29       16.17     42.33 o
  15   2   9     1460.39     1542.23    134.50 o
  16   2   9      290.40      335.12     82.82 o
 -21   3   9      178.42      249.97     78.75 o
 -20   3   9        0.46      -14.81     28.37 o
 -19   3   9       12.06      -24.73     40.89 o
 -18   3   9     1069.09     1183.87     90.47 o
 -17   3   9       25.12       14.36     28.13 o
 -16   3   9      841.76      874.28     63.24 o
 -15   3   9      256.09      174.45     30.45 o
 -14   3   9        1.69       -1.85     16.02 o
 -13   3   9       58.15       59.61     22.34 o
 -12   3   9        8.06       32.63     17.82 o
 -11   3   9      195.46      142.27     24.73 o
 -10   3   9      335.84      259.57     32.46 o
  -9   3   9      100.12      161.01     28.88 o
  -8   3   9      242.63      153.95     26.89 o
  -7   3   9       35.08       16.07     14.32 o
  -6   3   9     3254.45     3478.19    115.81 o
  -5   3   9      264.51      307.41     26.88 o
  -4   3   9      392.93      385.76     36.67 o
  -3   3   9      502.52      464.86     33.83 o
  -2   3   9      654.35      654.95     38.91 o
  -1   3   9       54.55       19.62     10.67 o
   0   3   9        2.56        2.12      9.16 o
   1   3   9        8.85       -4.23      8.11 o
   2   3   9      243.34      229.86     22.71 o
   3   3   9      302.57      325.27     26.02 o
   4   3   9      174.20      162.19     19.03 o
   5   3   9      784.15      833.75     45.88 o
   6   3   9       42.13       25.26     11.51 o
   7   3   9      109.98      107.17     26.95 o
   8   3   9      305.62      312.89     40.31 o
   9   3   9      660.76      661.73     57.49 o
  10   3   9        5.23        2.45     20.57 o
  11   3   9      693.99      571.49    105.22 o
  12   3   9        0.67      -18.42     32.61 o
  13   3   9       43.25        4.20     39.62 o
  14   3   9       41.05       39.87     41.72 o
  15   3   9      201.25      119.96     58.05 o
 -21   4   9     1095.40     1170.42    207.72 o
 -20   4   9     1420.85     1429.70    106.14 o
 -19   4   9     1008.77     1063.41     91.06 o
 -18   4   9     1743.55     1319.48     95.36 o
 -17   4   9      778.95      662.36     68.65 o
 -16   4   9     3173.77     3229.62    135.44 o
 -15   4   9     1796.45     1774.90     83.57 o
 -14   4   9     1521.44     1663.27     78.77 o
 -13   4   9     2651.94     2561.08    107.19 o
 -12   4   9     1883.46     2060.29     80.70 o
 -11   4   9     3034.52     2906.11    129.76 o
 -10   4   9     8148.94     8265.45    225.21 o
  -9   4   9       70.06       16.86     15.76 o
  -8   4   9     8309.95     8958.17    233.52 o
  -7   4   9       49.41      114.04     44.80 o
  -6   4   9    12164.51    12269.11    229.24 o
  -5   4   9      489.45      501.79     33.25 o
  -4   4   9    16291.33    15955.11    336.95 o
  -3   4   9     3081.53     3189.52    102.10 o
  -2   4   9     7535.11     6983.34    160.02 o
  -1   4   9     1522.74     1619.12     55.04 o
   0   4   9     3605.87     3511.63    169.12 o
   1   4   9       65.26       45.22     11.46 o
   2   4   9     6784.26     6650.83    131.22 o
   3   4   9      394.53      325.50     30.67 o
   4   4   9     4868.94     4624.69    205.87 o
   5   4   9     6380.23     6207.57    220.23 o
   6   4   9     2846.33     2559.36    236.20 o
   7   4   9     3586.50     3819.85    131.76 o
   8   4   9     1403.17     1468.00     90.16 o
   9   4   9     1866.85     1977.94    110.13 o
  10   4   9     1101.38     1219.36     77.09 o
  11   4   9     3257.99     3506.46    170.31 o
  12   4   9      204.87      296.98     60.63 o
  13   4   9     2222.68     2262.82    141.87 o
  14   4   9       94.26      129.03     51.43 o
  15   4   9     1896.50     2057.33    173.78 o
 -21   5   9      116.60      144.33     48.83 o
 -20   5   9     1427.67     1348.23    187.54 o
 -19   5   9      178.56      132.92     44.67 o
 -18   5   9     2823.00     2879.86    136.87 o
 -17   5   9      880.84      870.11     78.92 o
 -16   5   9      588.96      619.41     66.76 o
 -15   5   9     1372.47     1495.42    108.66 o
 -14   5   9     1095.84     1022.89     76.41 o
 -13   5   9      185.03      227.97     38.39 o
 -12   5   9     1412.98     1345.78    155.60 o
 -11   5   9     2682.54     3364.43    124.46 o
 -10   5   9      563.14      721.02     58.20 o
  -9   5   9     7801.65     7914.09    216.85 o
  -8   5   9       69.43       70.66     22.41 o
  -7   5   9     9299.34     9427.35    210.53 o
  -6   5   9       34.05       49.54     14.81 o
  -5   5   9     9309.17     9709.46    189.56 o
  -4   5   9        1.35       -8.60     10.46 o
  -3   5   9     8966.41     8509.69    190.04 o
  -2   5   9      144.56      111.90     20.08 o
  -1   5   9     4344.29     4110.20    109.27 o
   0   5   9     2021.97     2019.12     57.08 o
   1   5   9     4254.11     4343.16     93.98 o
   2   5   9     1534.05     1454.27     55.79 o
   3   5   9     4338.81     4020.89    106.40 o
   4   5   9     2518.98     2642.85     81.19 o
   5   5   9     3387.58     3133.23    112.07 o
   6   5   9     3272.25     3146.25    113.85 o
   7   5   9     4036.81     3984.57    135.16 o
   8   5   9     1235.76     1560.16     81.21 o
   9   5   9     1157.97     1242.42     73.39 o
  10   5   9     3874.96     4145.29    147.77 o
  11   5   9       61.25      111.40     31.49 o
  12   5   9     3787.43     3670.37    230.13 o
  13   5   9       59.38       99.86     42.95 o
  14   5   9     2198.63     2462.58    262.03 o
  15   5   9       25.16       58.67     44.95 o
 -20   6   9       14.96       16.68     40.55 o
 -19   6   9       10.47       27.23     36.83 o
 -18   6   9      278.73      299.31     55.51 o
 -17   6   9       64.98       21.21     37.00 o
 -16   6   9       87.45       82.75     39.76 o
 -15   6   9      108.00       64.33     37.40 o
 -14   6   9        2.39       -0.68     29.76 o
 -13   6   9     1401.40     1477.10    110.63 o
 -12   6   9      279.61      354.78     49.50 o
 -11   6   9     1405.56     1292.21     78.09 o
 -10   6   9       92.09       32.99     20.52 o
  -9   6   9     1110.67     1121.79     69.22 o
  -8   6   9        0.01       -1.50     13.62 o
  -7   6   9      428.44      287.80     32.96 o
  -6   6   9      346.54      326.83     38.79 o
  -5   6   9      190.83      193.06     23.79 o
  -4   6   9      313.02      260.40     28.67 o
  -3   6   9      196.66      147.35     19.87 o
  -2   6   9        2.82        3.57     12.10 o
  -1   6   9      701.54      666.60     33.84 o
   0   6   9      245.89      225.62     19.45 o
   1   6   9       19.71        6.73     12.35 o
   2   6   9       46.96       29.23     14.50 o
   3   6   9      207.96      205.39     38.02 o
   4   6   9        0.93        4.43     12.70 o
   5   6   9      235.26      273.55     34.05 o
   6   6   9      987.34      930.34     63.28 o
   7   6   9       39.76       64.51     29.93 o
   8   6   9      993.03      821.96     95.18 o
   9   6   9        7.85       15.50     41.47 o
  10   6   9       10.70       19.16     42.28 o
  11   6   9       25.69      -15.30     24.97 o
  12   6   9      658.79      545.72     66.28 o
  13   6   9       64.00       46.94     40.34 o
  14   6   9       73.50      -21.72     86.89 o
 -19   7   9     3984.41     4240.99    223.38 o
 -18   7   9      399.51      431.65    171.75 o
 -17   7   9     3983.24     4848.43    231.22 o
 -16   7   9       96.19       80.82     45.41 o
 -15   7   9     4348.71     4089.34    416.13 o
 -14   7   9       57.05       15.63     30.32 o
 -13   7   9     2473.20     2698.64    148.77 o
 -12   7   9        3.89      -16.82     23.39 o
 -11   7   9     8528.14     8315.88    291.80 o
 -10   7   9      286.53      283.56     36.31 o
  -9   7   9     8127.39     8016.81    195.46 o
  -8   7   9     1393.35     1157.63     71.00 o
  -7   7   9     1850.10     1790.76     96.61 o
  -6   7   9      817.02      867.85     47.11 o
  -5   7   9     2800.22     3002.65    100.49 o
  -4   7   9     6203.60     5958.30    132.93 o
  -3   7   9     1250.13     1161.93     48.53 o
  -2   7   9     4855.00     4870.26    129.82 o
  -1   7   9      186.50      146.83     18.69 o
   0   7   9     2948.70     3011.85     91.57 o
   1   7   9     1983.10     2178.31     74.05 o
   2   7   9     3014.53     2910.59     87.11 o
   3   7   9     1013.23      994.63     57.12 o
   4   7   9     1877.77     1744.12     78.08 o
   5   7   9      276.94      276.91     32.73 o
   6   7   9     3969.90     3993.99    141.51 o
   7   7   9       45.81       31.61     20.28 o
   8   7   9     5413.75     5327.30    182.03 o
   9   7   9       17.55       13.11     20.68 o
  10   7   9     2590.80     2719.65    171.12 o
  11   7   9       75.80      100.13     52.42 o
  12   7   9     1123.00     1225.98    214.51 o
  13   7   9       78.10       81.46     93.68 o
 -18   8   9     2051.57     1965.00    157.30 o
 -17   8   9      402.05      371.32     77.60 o
 -16   8   9     2468.19     2524.43    164.16 o
 -15   8   9      528.38      475.00     75.25 o
 -14   8   9     3189.64     3261.04    274.93 o
 -13   8   9        8.80        0.22     28.71 o
 -12   8   9     2123.92     2357.42    109.77 o
 -11   8   9      135.30      110.17     29.71 o
 -10   8   9     2650.49     2952.24    119.58 o
  -9   8   9        7.91        8.06     18.05 o
  -8   8   9     4589.13     4233.99    144.06 o
  -7   8   9      428.48      384.79     38.63 o
  -6   8   9     9259.75     9631.38    219.39 o
  -5   8   9     2057.24     2110.96     91.97 o
  -4   8   9     3695.10     3561.00    105.38 o
  -3   8   9      376.77      293.48     39.85 o
  -2   8   9     3687.85     3636.33    127.89 o
  -1   8   9       33.37       -2.00     40.49 o
   0   8   9     2724.32     2949.33    110.31 o
   1   8   9     7410.74     7436.29    208.55 o
   2   8   9      984.19      861.92     65.55 o
   3   8   9     3672.18     3893.87    129.86 o
   4   8   9      546.44      553.48     52.05 o
   5   8   9     1137.02     1272.92     64.57 o
   6   8   9      991.26      947.39    105.04 o
   7   8   9     1701.99     1948.28    144.56 o
   8   8   9      250.15      268.42     67.14 o
   9   8   9     1593.30     1831.18    148.21 o
  10   8   9      108.57      120.96     53.97 o
  11   8   9     1288.86     1213.96    130.12 o
  12   8   9      317.82      360.33    171.75 o
 -17   9   9      131.08      128.57     75.35 o
 -16   9   9        0.30      -28.46     28.46 o
 -15   9   9      574.03      474.88     63.37 o
 -14   9   9       45.54       34.78     32.88 o
 -13   9   9       14.54       -6.79     26.81 o
 -12   9   9      273.35      274.40     44.90 o
 -11   9   9       11.04       32.03     27.61 o
 -10   9   9      385.01      334.25     52.42 o
  -9   9   9       19.66       -0.84     24.74 o
  -8   9   9     1586.50     1609.96    107.01 o
  -7   9   9      100.87       91.86     33.56 o
  -6   9   9     1279.36     1121.98    134.60 o
  -5   9   9      729.39      701.57     96.56 o
  -4   9   9      458.02      436.66     48.75 o
  -3   9   9      175.91      134.47     47.69 o
  -2   9   9       24.68       14.19     19.33 o
  -1   9   9     1820.41     1828.17     88.09 o
   0   9   9       70.21      113.58     27.01 o
   1   9   9     2079.96     2057.65     93.94 o
   2   9   9     1891.75     1803.44     84.03 o
   3   9   9      809.65      719.02     51.94 o
   4   9   9       38.68       35.60     24.25 o
   5   9   9      774.96      700.83     78.98 o
   6   9   9        2.25       -3.66     30.55 o
   7   9   9       43.70      131.98     50.85 o
   8   9   9      241.30      166.55     61.00 o
   9   9   9      381.15      569.26    177.86 o
  10   9   9        0.65      -18.45     57.02 o
  11   9   9      417.99      336.14     82.52 o
 -16  10   9      662.75      827.88    103.76 o
 -15  10   9      472.64      404.74     74.72 o
 -14  10   9     3032.74     3038.23    168.24 o
 -13  10   9      638.03      482.19    112.69 o
 -12  10   9     3496.99     3537.08    294.62 o
 -11  10   9     1190.20      995.42     94.98 o
 -10  10   9     2625.98     2669.17    144.48 o
  -9  10   9      151.38      195.20     46.57 o
  -8  10   9     5971.58     5894.91    232.03 o
  -7  10   9        3.17       37.52     59.06 o
  -6  10   9     2993.43     3513.50    274.93 o
  -5  10   9      107.95       98.35     40.05 o
  -4  10   9     1522.55     1477.14    152.06 o
  -3  10   9       54.36       29.97     30.70 o
  -2  10   9     3403.40     3381.59    127.72 o
  -1  10   9       40.66       36.08     22.55 o
   0  10   9     5196.12     5133.31    166.54 o
   1  10   9        3.26        5.91     19.69 o
   2  10   9     2838.87     2717.09    133.21 o
   3  10   9      912.78      965.32     61.09 o
   4  10   9     2662.28     2583.72    205.75 o
   5  10   9      640.94      650.11     94.02 o
   6  10   9     3101.66     3230.85    192.70 o
   7  10   9     2227.06     2317.71    170.57 o
   8  10   9     1275.96     1050.01    190.75 o
   9  10   9     3840.51     3587.73    215.84 o
  10  10   9      148.70      265.67     80.03 o
 -14  11   9     1050.47     1050.19    108.43 o
 -13  11   9     2487.12     2651.31    245.06 o
 -12  11   9     1181.18     1070.65    104.64 o
 -11  11   9     1048.58      926.78     96.45 o
 -10  11   9      206.00      181.93     50.88 o
  -9  11   9      382.69      271.20     55.66 o
  -8  11   9      614.61      621.36     78.44 o
  -7  11   9     2337.94     2373.47    213.83 o
  -6  11   9        0.04      -18.34     38.01 o
  -5  11   9     3693.35     3715.47    168.86 o
  -4  11   9      126.02      102.57     36.50 o
  -3  11   9     1159.11     1317.92    101.83 o
  -2  11   9       46.13       -7.37     26.83 o
  -1  11   9     4614.08     4761.52    189.85 o
   0  11   9        3.25       -4.23     24.78 o
   1  11   9     4605.93     4586.14    226.86 o
   2  11   9     1867.80     1721.36     87.14 o
   3  11   9     2334.20     2498.51    109.85 o
   4  11   9     1539.16     1698.67    143.53 o
   5  11   9     3129.96     3530.59    205.07 o
   6  11   9     1246.67     1076.28    245.74 o
   7  11   9     2063.67     1977.31    165.55 o
   8  11   9     2289.38     2424.20    186.29 o
 -12  12   9       14.57       25.58     42.11 o
 -11  12   9       29.11      -14.71     38.36 o
 -10  12   9      146.61      101.88     44.03 o
  -9  12   9        0.90       34.62     34.56 o
  -8  12   9       98.64       80.07     76.71 o
  -7  12   9      330.68      399.95     66.22 o
  -6  12   9        3.88      -25.14     27.40 o
  -5  12   9     1019.45      951.24     90.66 o
  -4  12   9      160.66      131.49     43.48 o
  -3  12   9      369.22      509.66    145.27 o
  -2  12   9       57.38        3.43     27.73 o
  -1  12   9      450.95      416.13     60.03 o
   0  12   9       99.76       62.64     34.06 o
   1  12   9       60.02       61.65     31.86 o
   2  12   9      324.07      426.68     54.31 o
   3  12   9       12.45       19.01     57.02 o
   4  12   9       64.92       77.39     70.60 o
   5  12   9       11.64      -40.73     59.74 o
   6  12   9      252.22      289.19    103.18 o
  -9  13   9     2436.46     2374.46    171.75 o
  -8  13   9       24.39       -2.04     42.24 o
  -7  13   9     2067.94     2323.80    293.26 o
  -6  13   9      713.77      754.70     87.11 o
  -5  13   9      834.02      884.75    189.40 o
  -4  13   9      987.33     1101.67     99.13 o
  -3  13   9      891.98      935.72    186.00 o
  -2  13   9     1537.61     1664.08    114.19 o
  -1  13   9     1074.63     1126.66     93.43 o
   0  13   9      975.86     1052.94     87.10 o
   1  13   9      650.51      561.29     65.84 o
   2  13   9     1835.82     2169.57    224.02 o
   3  13   9      210.54      232.16    100.47 o
 -22   0  10      228.70      300.05    111.33 o
 -21   0  10      708.40      848.55    157.49 o
 -20   0  10     4383.93     4540.07    323.13 o
 -19   0  10      349.45      362.50    104.54 o
 -18   0  10     7265.97     7028.86    285.11 o
 -17   0  10       51.22       47.88     35.88 o
 -16   0  10     6564.09     6608.93    256.13 o
 -15   0  10        0.48        8.15     26.83 o
 -14   0  10     6574.00     6434.82    484.69 o
 -13   0  10      295.39      204.48     45.41 o
 -12   0  10      868.14      873.44     78.03 o
 -11   0  10      874.85     1052.63     83.26 o
 -10   0  10     1818.96     1929.38    128.30 o
  -9   0  10     9183.56     9507.71    302.39 o
  -8   0  10     2751.58     2214.56    156.13 o
  -7   0  10     6604.15     7311.41    514.56 o
  -6   0  10     3035.86     3612.78    203.65 o
  -5   0  10     2413.06     2375.93    152.06 o
  -4   0  10     8879.06    11428.92    475.19 o
  -3   0  10    14667.23    15215.72    352.91 o
  -2   0  10     4652.13     4920.94    144.33 o
  -1   0  10     7559.68     7463.71    238.53 o
   0   0  10       22.04        3.92     16.78 o
   1   0  10     5856.72     5865.81    199.06 o
   2   0  10     1900.64     1877.48     77.82 o
   3   0  10    10611.97     9936.50    248.50 o
   4   0  10       27.73       28.78     18.41 o
   5   0  10    16033.31    15604.76    362.74 o
   6   0  10     1227.85     1129.92     65.07 o
   7   0  10     1452.71     1454.54    171.75 o
   8   0  10        9.86       17.65     39.37 o
   9   0  10     1008.48     1160.81    141.20 o
  10   0  10       10.95        9.50     40.73 o
  11   0  10     5640.80     5292.22    323.13 o
  12   0  10      979.50     1173.03    160.21 o
  13   0  10     1762.30     1488.01    183.29 o
  14   0  10      648.16      615.03    141.20 o
  15   0  10     2420.67     2208.94    230.80 o
 -22   1  10      328.82      357.08     78.13 o
 -21   1  10      113.98        7.18     47.91 o
 -20   1  10      311.87      299.53     68.08 o
 -19   1  10      379.48      351.29     57.41 o
 -18   1  10      504.92      554.58     95.83 o
 -17   1  10     1023.44      808.87     64.48 o
 -16   1  10       26.65       11.52     18.72 o
 -15   1  10     4876.09     4938.34    157.95 o
 -14   1  10       11.28        3.65     16.37 o
 -13   1  10     1600.87     1552.37     74.42 o
 -12   1  10      218.71      183.45     28.18 o
 -11   1  10     2147.98     2179.49     81.41 o
 -10   1  10       35.08       44.17     16.02 o
  -9   1  10     5234.99     5187.92    136.68 o
  -8   1  10     1865.57     2050.79     74.11 o
  -7   1  10     3945.57     3909.61    132.92 o
  -6   1  10       26.74       47.79     21.38 o
  -5   1  10     2754.50     2831.96    121.91 o
  -4   1  10      297.93      177.92     24.54 o
  -3   1  10     1277.03     1341.58     55.33 o
  -2   1  10        3.11       34.84     17.88 o
  -1   1  10     4060.12     4031.57    128.50 o
   0   1  10      326.56      178.53     31.55 o
   1   1  10      101.24       59.78     15.53 o
   2   1  10     2028.49     1944.84     61.13 o
   3   1  10      365.59      292.75     24.93 o
   4   1  10     1348.70     1284.81     46.52 o
   5   1  10     2467.45     2389.73     70.74 o
   6   1  10     6143.36     6070.71    218.40 o
   7   1  10     1062.25     1062.89     53.82 o
   8   1  10     1594.40     1460.99     80.70 o
   9   1  10       63.85       40.49     32.61 o
  10   1  10     1757.84     1884.37    126.62 o
  11   1  10      238.52      245.12     57.79 o
  12   1  10     2334.18     2138.06    271.54 o
  13   1  10      350.83      339.98     71.52 o
  14   1  10     1768.13     2208.75    157.30 o
  15   1  10       79.94      133.05     62.96 o
 -22   2  10      554.52      497.84     94.98 o
 -21   2  10       18.73        4.98     49.38 o
 -20   2  10      465.87      382.43     77.74 o
 -19   2  10      474.45      472.77     62.54 o
 -18   2  10     1063.43      953.63     83.35 o
 -17   2  10      531.91      634.36     57.72 o
 -16   2  10      449.26      498.55     49.26 o
 -15   2  10      950.04      935.18     63.62 o
 -14   2  10      283.27      257.70     34.50 o
 -13   2  10      402.07      346.06     59.77 o
 -12   2  10     1192.02      945.59     58.37 o
 -11   2  10     1821.86     1926.85     76.26 o
 -10   2  10     3828.69     4254.58    121.97 o
  -9   2  10     3388.75     3267.76    117.48 o
  -8   2  10     1053.85     1014.54     60.82 o
  -7   2  10     3532.28     3533.32    117.75 o
  -6   2  10      146.63      136.07     25.23 o
  -5   2  10     3936.75     4012.37    181.34 o
  -4   2  10       11.20       17.77     15.29 o
  -3   2  10     1978.84     1754.29     73.29 o
  -2   2  10      877.93      958.90     41.98 o
  -1   2  10     1182.70     1044.87     43.54 o
   0   2  10      435.78      484.44     32.88 o
   1   2  10     2404.44     2394.69    106.92 o
   2   2  10        3.48      -10.02     10.76 o
   3   2  10     1458.17     1372.74     55.97 o
   4   2  10      399.74      419.17     32.14 o
   5   2  10      947.74     1034.86     54.62 o
   6   2  10     1001.73      906.54     47.14 o
   7   2  10     1649.12     1621.49     83.76 o
   8   2  10     1143.12     1128.86    105.75 o
   9   2  10      196.71      184.28     55.28 o
  10   2  10     1086.85     1074.08     98.47 o
  11   2  10       56.84       83.14     42.71 o
  12   2  10      472.16      469.09     75.66 o
  13   2  10      269.07      256.21    160.88 o
  14   2  10      821.55      778.11    102.36 o
  15   2  10       64.24       41.89     50.85 o
 -21   3  10     2678.81     2674.13    187.36 o
 -20   3  10       11.31       10.59     32.98 o
 -19   3  10     6450.91     6556.06    225.94 o
 -18   3  10     1098.63      955.34     84.34 o
 -17   3  10     7972.42     7879.40    246.55 o
 -16   3  10     1696.29     1724.62     85.55 o
 -15   3  10     6342.15     6090.51    169.82 o
 -14   3  10     1122.93     1045.67     65.04 o
 -13   3  10     8294.59     7633.65    192.90 o
 -12   3  10     2291.46     2358.32     88.53 o
 -11   3  10     3656.50     3688.83    113.61 o
 -10   3  10     6097.00     6241.57    183.87 o
  -9   3  10     3543.16     3513.27    138.98 o
  -8   3  10     7583.58     7978.81    218.94 o
  -7   3  10     1372.91     1261.58     72.39 o
  -6   3  10    18267.49    19545.59    439.60 o
  -5   3  10      910.62     1053.17     47.17 o
  -4   3  10    11220.29    11300.35    239.51 o
  -3   3  10      649.06      835.99     94.48 o
  -2   3  10    10480.77    10982.59    205.89 o
  -1   3  10      594.25      697.86     36.20 o
   0   3  10     8758.64     8808.93    170.66 o
   1   3  10      700.29      724.66     36.25 o
   2   3  10    10648.97    10194.57    258.03 o
   3   3  10      181.24      170.21     21.91 o
   4   3  10     7665.11     7614.56    171.33 o
   5   3  10     2266.99     2294.90     73.18 o
   6   3  10     9161.98     9424.70    251.31 o
   7   3  10     2347.04     2496.45    138.64 o
   8   3  10     2461.97     2309.26    102.81 o
   9   3  10      274.29      316.67     55.12 o
  10   3  10      705.78      523.09     71.76 o
  11   3  10      189.21      142.90     47.29 o
  12   3  10      425.60      440.89    114.72 o
  13   3  10     1843.59     2275.17    426.31 o
  14   3  10      763.63      902.17    108.39 o
  15   3  10      853.85     1029.64    117.11 o
 -21   4  10        1.80        9.10     49.89 o
 -20   4  10     1061.84     1084.13    155.37 o
 -19   4  10      325.75      402.60     65.77 o
 -18   4  10      530.07      542.16     67.76 o
 -17   4  10       90.68       44.14     30.17 o
 -16   4  10     1938.77     1883.39    107.96 o
 -15   4  10      227.33      177.31     32.58 o
 -14   4  10     1472.68     1605.36     80.14 o
 -13   4  10     2115.03     2590.52     96.49 o
 -12   4  10        9.12        6.50     17.63 o
 -11   4  10     1134.88     1016.39     91.96 o
 -10   4  10       65.49       30.96     20.17 o
  -9   4  10     2676.23     2791.58    171.48 o
  -8   4  10      396.77      376.03     42.03 o
  -7   4  10     4418.13     4592.39    143.41 o
  -6   4  10      105.65       62.24     18.61 o
  -5   4  10     4051.47     3975.31     99.29 o
  -4   4  10      613.00      485.46     38.26 o
  -3   4  10     1299.36     1233.71     55.77 o
  -2   4  10      147.14      161.27     22.74 o
  -1   4  10      294.48      260.26     23.74 o
   0   4  10      352.30      291.42     29.38 o
   1   4  10     2903.95     2753.25    100.62 o
   2   4  10     1584.27     1728.62     53.19 o
   3   4  10      863.48      900.47     36.20 o
   4   4  10      637.53      618.71     51.52 o
   5   4  10      241.36      283.50     49.34 o
   6   4  10      372.97      465.87     61.08 o
   7   4  10      712.79      694.64     58.23 o
   8   4  10      653.99      613.34     57.97 o
   9   4  10      157.92      128.21     57.42 o
  10   4  10      304.20      393.44     51.43 o
  11   4  10       17.54       27.27     34.20 o
  12   4  10     1209.82     1017.92    100.31 o
  13   4  10       84.24       77.84    108.61 o
  14   4  10      508.34      411.54     84.85 o
 -20   5  10      134.08      184.15     51.04 o
 -19   5  10        6.43       36.68     34.37 o
 -18   5  10       66.50       21.04     33.53 o
 -17   5  10      333.03      345.60     66.07 o
 -16   5  10       12.74        2.12     24.90 o
 -15   5  10       10.86       49.56     33.60 o
 -14   5  10      174.23      228.81     42.17 o
 -13   5  10      896.85      884.38     71.17 o
 -12   5  10     1179.16     1189.89     78.24 o
 -11   5  10     3278.62     3210.94    144.65 o
 -10   5  10       14.78       31.02     19.73 o
  -9   5  10     5801.35     6290.22    186.53 o
  -8   5  10      388.42      253.74     31.18 o
  -7   5  10     1248.49     1099.71     61.34 o
  -6   5  10      914.13     1060.07     68.18 o
  -5   5  10     1718.02     1882.55     64.12 o
  -4   5  10      543.17      477.50     38.66 o
  -3   5  10     1755.75     1907.60     89.77 o
  -2   5  10     5312.02     5507.72    139.07 o
  -1   5  10     3026.94     3103.62     93.67 o
   0   5  10      341.78      335.85     25.51 o
   1   5  10     2327.05     2335.01     65.19 o
   2   5  10      581.68      579.29     38.76 o
   3   5  10      965.79      965.33     49.60 o
   4   5  10     3277.17     3163.90    115.18 o
   5   5  10       80.66       16.24     27.53 o
   6   5  10     1794.66     1836.39     88.88 o
   7   5  10      116.99      144.94     38.80 o
   8   5  10     1229.88     1314.68     78.03 o
   9   5  10       26.74       29.19     26.55 o
  10   5  10     1049.48     1162.99     77.72 o
  11   5  10       15.07      -12.22     50.23 o
  12   5  10      949.45      935.15    295.97 o
  13   5  10       70.02       23.04     46.87 o
  14   5  10      979.14     1161.37    108.74 o
 -20   6  10     1447.36     1571.53    116.54 o
 -19   6  10        4.54       -7.35     40.29 o
 -18   6  10     2373.78     2040.14    152.62 o
 -17   6  10       26.38       11.21     36.53 o
 -16   6  10     1857.67     1609.13    128.91 o
 -15   6  10       11.08       21.76     42.09 o
 -14   6  10     4393.33     3803.56    183.33 o
 -13   6  10      139.56      110.63     38.66 o
 -12   6  10     4543.06     4487.15    156.50 o
 -11   6  10     1194.83     1174.39    147.20 o
 -10   6  10     3692.19     3963.67    139.95 o
  -9   6  10      942.45      877.94     56.12 o
  -8   6  10     8784.99     8607.01    204.13 o
  -7   6  10     6173.15     6657.72    167.05 o
  -6   6  10     1529.21     1590.38     61.41 o
  -5   6  10     7622.70     7581.89    233.31 o
  -4   6  10      139.68      130.90     33.07 o
  -3   6  10     2556.63     2689.00     89.06 o
  -2   6  10      991.12     1178.64    101.46 o
  -1   6  10     7590.97     7769.98    156.30 o
   0   6  10     1111.80     1208.41     48.60 o
   1   6  10     6984.96     6847.93    162.99 o
   2   6  10        8.99       -2.79     12.21 o
   3   6  10     6112.28     6146.24    181.34 o
   4   6  10      127.34      119.59     27.08 o
   5   6  10     3879.97     3886.01    133.06 o
   6   6  10       48.77       55.93     23.52 o
   7   6  10     6047.55     6239.54    189.42 o
   8   6  10      594.46      653.99     56.65 o
   9   6  10     4013.51     4388.31    154.81 o
  10   6  10      647.68      632.89     61.04 o
  11   6  10     1282.56     1306.27    161.56 o
  12   6  10      289.50      326.05     59.18 o
  13   6  10     1992.37     2301.26    276.97 o
 -19   7  10      611.38      671.55    102.39 o
 -18   7  10       74.17       31.91     46.08 o
 -17   7  10      187.47      201.49     57.97 o
 -16   7  10        9.33      -12.81     30.32 o
 -15   7  10      911.87      930.33    226.73 o
 -14   7  10      255.85      242.30     55.58 o
 -13   7  10     2701.65     2455.81    141.04 o
 -12   7  10      161.79      202.40     47.04 o
 -11   7  10      924.83      988.08     64.39 o
 -10   7  10      571.54      403.28     45.06 o
  -9   7  10      416.76      321.42     41.44 o
  -8   7  10      109.32       38.69     18.93 o
  -7   7  10     3101.66     3484.40    109.28 o
  -6   7  10      729.88      774.02     50.43 o
  -5   7  10     2826.83     2807.25     92.15 o
  -4   7  10     2969.54     2920.41     98.77 o
  -3   7  10     1409.57     1421.73    147.15 o
  -2   7  10      205.01      157.82     30.10 o
  -1   7  10      646.69      605.14     67.75 o
   0   7  10     1353.29     1348.23     93.43 o
   1   7  10      447.35      468.57     45.08 o
   2   7  10     1890.45     1814.07     84.48 o
   3   7  10      192.04      175.22     30.12 o
   4   7  10      872.83      906.90     59.52 o
   5   7  10       17.45      -18.14     18.14 o
   6   7  10      767.05      914.46     64.47 o
   7   7  10       36.86       29.16     22.76 o
   8   7  10     2193.38     2221.07    105.94 o
   9   7  10        0.20       -1.15     23.64 o
  10   7  10      323.06      411.17     78.36 o
  11   7  10       37.65       46.16     92.32 o
  12   7  10      602.10      898.78    188.72 o
 -18   8  10      960.58     1043.72    123.14 o
 -17   8  10       51.81       35.98     45.81 o
 -16   8  10     1217.03     1218.90    119.52 o
 -15   8  10      587.07      584.53     84.47 o
 -14   8  10       72.96       64.51     40.12 o
 -13   8  10      425.74      465.92     58.66 o
 -12   8  10      544.07      544.33     60.33 o
 -11   8  10      299.77      318.45     45.52 o
 -10   8  10     2319.45     2343.02    106.78 o
  -9   8  10      904.18      852.25     58.66 o
  -8   8  10      650.52      680.59     51.93 o
  -7   8  10      652.53      742.01     75.05 o
  -6   8  10     1100.44     1175.95     75.26 o
  -5   8  10        1.87       -2.11     18.57 o
  -4   8  10       31.36       31.61     21.03 o
  -3   8  10     1297.52     1389.45     78.75 o
  -2   8  10       44.23       41.88     21.51 o
  -1   8  10     1356.85     1203.77     71.74 o
   0   8  10      327.37      274.42     54.68 o
   1   8  10     1702.92     1805.93     86.66 o
   2   8  10      193.66      166.00     29.71 o
   3   8  10     2024.67     2023.22     89.44 o
   4   8  10      116.77       91.49     29.88 o
   5   8  10     1522.33     1474.67     74.36 o
   6   8  10      833.60      763.26     53.76 o
   7   8  10      297.07      280.92     67.73 o
   8   8  10      593.59      445.44     85.74 o
   9   8  10      525.55      523.49    145.27 o
  10   8  10        4.21      -37.41     40.16 o
  11   8  10     1473.88     1524.25    149.05 o
 -17   9  10     1231.14     1352.37    128.12 o
 -16   9  10       14.41       35.06     44.63 o
 -15   9  10     2766.26     2484.04    198.22 o
 -14   9  10      165.12      213.12     56.54 o
 -13   9  10     3895.27     3851.73    189.01 o
 -12   9  10     1527.77     1492.25    161.56 o
 -11   9  10     2996.06     3056.26    158.39 o
 -10   9  10      876.88      893.73     88.61 o
  -9   9  10     4790.81     4510.57    195.82 o
  -8   9  10     2188.73     2320.21    129.08 o
  -7   9  10     3276.79     3484.00    161.40 o
  -6   9  10     5958.84     5891.92    188.69 o
  -5   9  10      155.95      160.93     34.59 o
  -4   9  10     4086.89     4152.67    167.79 o
  -3   9  10      595.87      578.77     55.17 o
  -2   9  10     5275.43     5134.91    168.79 o
  -1   9  10      625.01      563.41     85.45 o
   0   9  10     6523.62     6132.44    189.43 o
   1   9  10      586.33      558.88     50.55 o
   2   9  10     3221.72     3365.94    124.40 o
   3   9  10      228.33      200.65     45.51 o
   4   9  10     3121.89     2966.91    112.76 o
   5   9  10        0.61        4.91     19.88 o
   6   9  10     2037.27     2136.60    157.21 o
   7   9  10        2.32       -8.11     37.82 o
   8   9  10     2702.43     3100.08    194.90 o
   9   9  10      144.90       85.08     55.42 o
  10   9  10     2634.89     2434.39    235.56 o
 -16  10  10       79.49      149.78     61.42 o
 -15  10  10       20.02       -1.89     42.19 o
 -14  10  10     1290.73     1318.97    119.38 o
 -13  10  10       13.79       77.45     41.75 o
 -12  10  10     1835.03     1703.48    126.17 o
 -11  10  10      542.68      507.26     74.29 o
 -10  10  10      111.27       74.28     89.61 o
  -9  10  10      112.41      157.25     42.33 o
  -8  10  10      220.67      167.45     44.13 o
  -7  10  10        2.61        9.43     27.35 o
  -6  10  10      248.16      316.39     54.23 o
  -5  10  10     1426.13     1481.74    103.94 o
  -4  10  10      561.95      587.76     67.66 o
  -3  10  10     1177.01     1105.22     94.42 o
  -2  10  10      261.17      221.93     49.45 o
  -1  10  10      942.50      865.75     89.39 o
   0  10  10        2.28       -3.90     20.97 o
   1  10  10      170.02      134.55     37.47 o
   2  10  10      108.91       44.76     27.83 o
   3  10  10      216.02      232.56     34.80 o
   4  10  10      147.44       87.58     26.47 o
   5  10  10      435.80      455.20    122.87 o
   6  10  10      153.88       43.79     47.45 o
   7  10  10      711.58      637.35    166.99 o
   8  10  10       24.34       34.26     49.48 o
   9  10  10      545.21      700.21    128.30 o
 -14  11  10      310.66      315.63     72.28 o
 -13  11  10      554.15      502.09     78.65 o
 -12  11  10     1565.85     1581.76    126.02 o
 -11  11  10      486.84      545.40     80.49 o
 -10  11  10      861.74      781.57     92.10 o
  -9  11  10       54.04       86.31     39.10 o
  -8  11  10      423.41      439.36     68.16 o
  -7  11  10       62.65       87.73     36.40 o
  -6  11  10      636.21      697.50    156.13 o
  -5  11  10      447.05      311.92     54.70 o
  -4  11  10      901.92      952.54     85.46 o
  -3  11  10       22.91       62.95     50.91 o
  -2  11  10      129.57      240.91     47.29 o
  -1  11  10      282.03      202.19     86.21 o
   0  11  10      610.85      585.91     65.85 o
   1  11  10      809.51      764.70     64.08 o
   2  11  10     2326.64     2277.97    103.51 o
   3  11  10       50.89       50.25     39.37 o
   4  11  10      715.23      680.95    100.29 o
   5  11  10      655.67      643.22    102.36 o
   6  11  10      747.31      750.32    200.26 o
   7  11  10      169.58       64.24    152.74 o
 -12  12  10     1869.81     2195.97    153.10 o
 -11  12  10     1780.08     1801.54    135.82 o
 -10  12  10     1279.24     1100.67    170.39 o
  -9  12  10     1006.78      867.19     94.91 o
  -8  12  10      712.78      608.24     79.81 o
  -7  12  10      994.66      937.48     95.48 o
  -6  12  10      957.01     1039.18     97.14 o
  -5  12  10     1809.85     1669.56    117.51 o
  -4  12  10      212.57      176.34     50.91 o
  -3  12  10     2364.60     2401.67    287.83 o
  -2  12  10        3.73      -28.34     28.34 o
  -1  12  10     3131.84     2723.82    141.40 o
   0  12  10       17.23       70.79     35.60 o
   1  12  10     5953.98     5805.07    463.65 o
   2  12  10       66.82      108.90     37.88 o
   3  12  10     2081.31     2470.97    241.67 o
   4  12  10      149.19      213.16    101.83 o
   5  12  10     1680.27     1747.33    217.23 o
  -8  13  10     1180.67     1388.24    212.48 o
  -7  13  10      186.10      112.98     53.12 o
  -6  13  10      702.43      705.48     89.27 o
  -5  13  10       19.92      -14.28     39.39 o
  -4  13  10      657.78      657.98     81.46 o
  -3  13  10      253.14      245.10    101.15 o
  -2  13  10      822.59      616.35     95.04 o
  -1  13  10        9.96       17.03     42.09 o
   0  13  10     1393.75     1419.52    104.38 o
   1  13  10      334.68      220.38     48.31 o
   2  13  10      161.59      180.57     93.68 o
 -21   1  11      429.39      649.25    103.20 o
 -20   1  11     1482.56     1421.18    133.44 o
 -19   1  11      371.59      346.19     56.34 o
 -18   1  11     1494.08     1571.74     88.56 o
 -17   1  11     1806.78     1758.63     98.57 o
 -16   1  11     4260.09     4312.97    139.71 o
 -15   1  11      661.17      703.14     57.65 o
 -14   1  11     3013.97     3080.45    109.02 o
 -13   1  11      120.46       66.80     24.89 o
 -12   1  11      506.66      580.33     57.81 o
 -11   1  11      158.52      186.70     29.11 o
 -10   1  11     3734.00     3520.90    109.72 o
  -9   1  11      336.27      297.12     33.49 o
  -8   1  11    10191.83     9974.87    258.13 o
  -7   1  11      223.85      270.66     44.04 o
  -6   1  11     4561.14     4420.05    170.88 o
  -5   1  11       75.76       53.22     46.16 o
  -4   1  11     8290.25     7895.42    211.49 o
  -3   1  11      680.92      677.70     39.11 o
  -2   1  11     9238.03     8976.05    198.67 o
  -1   1  11     5015.46     5249.13    119.24 o
   0   1  11     1690.78     1724.75     65.22 o
   1   1  11     2268.46     2118.77     73.61 o
   2   1  11     1218.99     1433.54     59.92 o
   3   1  11     1441.56     1303.57     58.31 o
   4   1  11     3227.94     3314.63    105.41 o
   5   1  11     2108.59     1965.43     73.13 o
   6   1  11       58.62       17.58     22.74 o
   7   1  11     5191.65     5142.40    225.17 o
   8   1  11     1075.26     1079.47     99.74 o
   9   1  11     1840.81     1955.02    267.46 o
  10   1  11      195.35      253.61     78.07 o
  11   1  11     1535.31     1559.51    124.87 o
  12   1  11       74.55       46.99     44.02 o
  13   1  11     1341.01     1352.31    127.96 o
  14   1  11       26.26       69.48     54.24 o
 -21   2  11      660.56      895.50    117.91 o
 -20   2  11      392.73      419.77     62.82 o
 -19   2  11      855.30      897.24    160.28 o
 -18   2  11     1150.45     1146.90     92.02 o
 -17   2  11     3053.83     3179.22    119.53 o
 -16   2  11      599.93      636.93     57.14 o
 -15   2  11     6896.78     6554.26    180.96 o
 -14   2  11      646.71      542.18     53.63 o
 -13   2  11     5762.37     5742.20    159.65 o
 -12   2  11     1749.58     1915.67     81.53 o
 -11   2  11     5563.97     5327.63    146.57 o
 -10   2  11      104.23      142.89     32.72 o
  -9   2  11     7043.70     6943.51    197.21 o
  -8   2  11       22.38       22.10     16.66 o
  -7   2  11     6229.29     6273.85    202.24 o
  -6   2  11      863.49      964.92     75.96 o
  -5   2  11     6365.49     5989.23    238.28 o
  -4   2  11      670.71      658.15     45.10 o
  -3   2  11     6346.03     6169.05    149.91 o
  -2   2  11      790.53      751.75     40.11 o
  -1   2  11     7814.46     8069.51    163.59 o
   0   2  11     2641.68     2573.02     74.05 o
   1   2  11      805.58      931.91     49.13 o
   2   2  11      991.76      937.17     59.38 o
   3   2  11     1956.03     2253.52     76.80 o
   4   2  11     1475.32     1470.96     60.74 o
   5   2  11     1343.60     1344.91     76.71 o
   6   2  11     5988.01     5428.87    171.34 o
   7   2  11     1482.40     1456.62     83.93 o
   8   2  11     3165.55     3342.33    129.99 o
   9   2  11     2218.91     2239.76    190.07 o
  10   2  11     1855.76     1868.76    130.79 o
  11   2  11      652.36      539.80    166.32 o
  12   2  11     1287.61     1183.90    123.55 o
  13   2  11       45.60       16.11     42.35 o
  14   2  11     1892.54     2034.71    155.83 o
 -21   3  11      214.27      222.62     70.56 o
 -20   3  11      899.15     1116.50    149.01 o
 -19   3  11      307.19      301.74     54.04 o
 -18   3  11       54.31       39.06     32.80 o
 -17   3  11      675.69      690.93     73.21 o
 -16   3  11      363.22      339.34     43.56 o
 -15   3  11      156.22      196.55     34.51 o
 -14   3  11        0.17       -8.04     18.40 o
 -13   3  11      468.24      520.25     49.24 o
 -12   3  11       32.97       14.80     17.16 o
 -11   3  11      177.26      183.28     66.88 o
 -10   3  11       53.63       59.74     22.90 o
  -9   3  11        1.81        3.91     16.59 o
  -8   3  11     1316.58     1444.58     81.60 o
  -7   3  11      159.70      231.35     43.01 o
  -6   3  11     4266.23     4017.52    115.37 o
  -5   3  11     1310.48     1369.13     63.41 o
  -4   3  11     1245.64     1318.03     81.01 o
  -3   3  11     2360.07     2419.22     81.86 o
  -2   3  11       16.70       12.64     11.70 o
  -1   3  11      216.67      228.89     35.08 o
   0   3  11      142.47      169.17     20.98 o
   1   3  11        2.28       16.19     12.53 o
   2   3  11       71.79       34.78     25.43 o
   3   3  11     1312.06     1265.25     55.20 o
   4   3  11     2160.53     2264.34     75.04 o
   5   3  11      338.46      241.20     45.01 o
   6   3  11      477.80      473.98     51.28 o
   7   3  11      469.19      479.93     52.80 o
   8   3  11      482.36      457.55     54.83 o
   9   3  11        2.38       -2.97     30.21 o
  10   3  11      152.81       84.88     61.77 o
  11   3  11        7.06      -28.34     30.54 o
  12   3  11      417.25      373.89    161.56 o
  13   3  11       86.64      130.61     54.66 o
  14   3  11      156.37      121.80     78.07 o
 -21   4  11      898.21      708.81     95.71 o
 -20   4  11     2066.30     2136.48    131.38 o
 -19   4  11      816.08      751.37     81.93 o
 -18   4  11      832.72      865.54     85.03 o
 -17   4  11     1802.74     1641.12    106.55 o
 -16   4  11     2998.37     3458.83    146.84 o
 -15   4  11     3635.57     3556.40    165.19 o
 -14   4  11      744.70      767.78     60.50 o
 -13   4  11     3045.18     2737.75    118.49 o
 -12   4  11        0.83       -8.76     20.08 o
 -11   4  11      963.67     1019.62    133.12 o
 -10   4  11      168.89      198.52     34.15 o
  -9   4  11     5464.51     5356.30    167.73 o
  -8   4  11      632.79      460.29     47.27 o
  -7   4  11     4990.48     4986.21    137.96 o
  -6   4  11     1047.56     1050.29     56.29 o
  -5   4  11     5794.80     5527.21    144.01 o
  -4   4  11      237.78      221.54     39.78 o
  -3   4  11    11080.54    11083.88    285.27 o
  -2   4  11      343.87      310.01     33.31 o
  -1   4  11     6935.94     7097.29    154.16 o
   0   4  11      549.77      534.19     57.64 o
   1   4  11     6191.98     6050.49    129.74 o
   2   4  11      418.98      429.57     29.65 o
   3   4  11     4239.04     4089.43    224.94 o
   4   4  11     1540.24     1309.81     74.49 o
   5   4  11     3142.37     3101.77    119.79 o
   6   4  11     2853.27     2739.60    219.57 o
   7   4  11      913.72      837.67     66.33 o
   8   4  11     2803.71     3028.42    125.48 o
   9   4  11     1701.11     1667.40    126.12 o
  10   4  11     1120.37     1090.40     98.85 o
  11   4  11     1965.01     1887.68    318.38 o
  12   4  11     1386.44     1504.06    124.15 o
  13   4  11      198.90      207.98     60.53 o
 -20   5  11      172.38      138.80     50.94 o
 -19   5  11     1057.47     1142.72     99.47 o
 -18   5  11      118.11       98.80     40.36 o
 -17   5  11     1422.40     1444.15    101.67 o
 -16   5  11     1927.00     2161.03    148.67 o
 -15   5  11     2305.79     2150.08    253.21 o
 -14   5  11     3090.86     3173.15    151.75 o
 -13   5  11      387.01      383.67     66.75 o
 -12   5  11      896.21      934.01     72.89 o
 -11   5  11       22.38       26.07     23.41 o
 -10   5  11     1041.19     1225.29     76.87 o
  -9   5  11        2.92        0.78     17.51 o
  -8   5  11     2542.44     2479.01     89.37 o
  -7   5  11        7.20        2.10     14.35 o
  -6   5  11      588.68      568.15     44.77 o
  -5   5  11      139.80       51.00     20.31 o
  -4   5  11     2530.38     2779.74    143.25 o
  -3   5  11      447.00      398.11     58.40 o
  -2   5  11     5145.82     5262.61    120.99 o
  -1   5  11       26.69       36.99     14.77 o
   0   5  11     3405.14     3418.36    117.28 o
   1   5  11      169.29      183.98     33.20 o
   2   5  11     4003.77     4276.47    142.96 o
   3   5  11      863.72      751.94     62.99 o
   4   5  11     4700.57     4478.00    232.24 o
   5   5  11     1336.65     1217.43     74.54 o
   6   5  11     1764.19     1696.58    123.40 o
   7   5  11      386.56      320.55     44.67 o
   8   5  11      966.27      897.93     70.47 o
   9   5  11     1152.44     1138.79     79.47 o
  10   5  11     1569.49     1620.50    242.35 o
  11   5  11     2218.50     2307.00    142.88 o
  12   5  11      378.33      430.98     74.00 o
  13   5  11     2201.36     2094.09    142.87 o
 -20   6  11       14.62      107.87     62.58 o
 -19   6  11        9.88       31.23     45.41 o
 -18   6  11       85.38       69.03     54.31 o
 -17   6  11      232.49      193.02     80.10 o
 -16   6  11       48.85      -14.96     30.32 o
 -15   6  11        7.79      -19.34     31.64 o
 -14   6  11      529.65      393.02     68.14 o
 -13   6  11       44.88       75.11     38.87 o
 -12   6  11      650.91      596.87     61.56 o
 -11   6  11      244.32      311.71     67.39 o
 -10   6  11       12.38       14.67     17.26 o
  -9   6  11      158.27      106.75     26.50 o
  -8   6  11      361.73      475.41     43.25 o
  -7   6  11        0.61       18.18     16.29 o
  -6   6  11      531.29      417.49     39.51 o
  -5   6  11      163.18      132.29     35.65 o
  -4   6  11      182.33      129.61     25.10 o
  -3   6  11      319.37      320.03     35.96 o
  -2   6  11     2678.56     2628.78    170.96 o
  -1   6  11        0.24        5.80     13.42 o
   0   6  11     1168.58     1161.89    104.39 o
   1   6  11      362.02      416.78     54.07 o
   2   6  11       22.82       23.10     19.49 o
   3   6  11        0.17        1.16     18.87 o
   4   6  11       26.54       20.71     19.63 o
   5   6  11      237.19      218.45     53.09 o
   6   6  11      189.15      154.73     46.41 o
   7   6  11      333.81      298.38     82.49 o
   8   6  11      403.44      391.15     50.53 o
   9   6  11     1237.34     1217.18     84.65 o
  10   6  11        9.44       -8.69     31.63 o
  11   6  11      921.48      969.43    180.57 o
  12   6  11      260.30      217.23    109.97 o
 -19   7  11      899.77     1037.66    127.13 o
 -18   7  11     3734.07     3457.08    201.95 o
 -17   7  11      517.07      389.96     77.60 o
 -16   7  11     3546.59     3778.97    421.56 o
 -15   7  11      943.86      982.56    105.39 o
 -14   7  11     3684.12     3445.48    179.52 o
 -13   7  11       98.78       93.00     42.24 o
 -12   7  11     6249.31     6263.03    203.43 o
 -11   7  11      513.82      409.11     49.97 o
 -10   7  11     4194.84     3971.44    143.52 o
  -9   7  11      569.05      672.08     53.94 o
  -8   7  11     5509.40     5385.18    150.53 o
  -7   7  11        9.19       -0.07     15.84 o
  -6   7  11     6667.16     6573.25    169.01 o
  -5   7  11      130.17      129.39     33.78 o
  -4   7  11     5263.67     5057.08    178.31 o
  -3   7  11     1847.64     1709.43     87.38 o
  -2   7  11      189.79      160.62     32.54 o
  -1   7  11     5187.08     5070.77    163.18 o
   0   7  11     2764.48     2778.81    110.57 o
   1   7  11     3087.91     2941.96    115.45 o
   2   7  11     2267.57     2293.61     99.88 o
   3   7  11     4217.65     3992.21    139.82 o
   4   7  11      323.17      411.47     46.06 o
   5   7  11     3636.17     3870.67    138.30 o
   6   7  11       69.65       88.49     28.33 o
   7   7  11     3785.19     4039.30    144.76 o
   8   7  11       62.13      100.09     32.13 o
   9   7  11     2307.42     2177.46    102.78 o
  10   7  11       22.17       62.45     56.74 o
  11   7  11     2300.93     2484.55    298.69 o
 -18   8  11     1048.89     1240.83    132.94 o
 -17   8  11     2549.76     2451.51    170.88 o
 -16   8  11      475.48      404.34     78.58 o
 -15   8  11     3113.62     3464.01    232.16 o
 -14   8  11      123.62      156.13     55.36 o
 -13   8  11     5924.42     5945.01    202.68 o
 -12   8  11      138.48      134.18     34.67 o
 -11   8  11     2340.22     2355.30    112.64 o
 -10   8  11      237.15      261.39     43.54 o
  -9   8  11     1786.63     2088.60    119.80 o
  -8   8  11      633.11      546.59    107.97 o
  -7   8  11     2707.23     2666.27    114.75 o
  -6   8  11      260.18      289.88     42.85 o
  -5   8  11     1980.96     2048.47    100.29 o
  -4   8  11       52.04       53.36     25.98 o
  -3   8  11     3711.80     3813.23    139.24 o
  -2   8  11      347.44      446.71     49.39 o
  -1   8  11     2632.89     2651.65    143.71 o
   0   8  11     1885.23     2245.38    101.39 o
   1   8  11     4245.01     4033.35    142.78 o
   2   8  11     3569.86     3723.05    172.87 o
   3   8  11     1998.29     1854.79    119.63 o
   4   8  11     3762.46     3702.63    275.90 o
   5   8  11      519.51      613.57     52.19 o
   6   8  11     1483.48     1443.27     78.05 o
   7   8  11       83.33      111.46     55.47 o
   8   8  11      706.53      776.95    108.95 o
   9   8  11       88.64       34.13     51.84 o
  10   8  11      958.68     1067.40    132.03 o
 -17   9  11       20.47       -9.61     48.93 o
 -16   9  11      153.25       56.88     49.56 o
 -15   9  11      282.64      252.53     63.36 o
 -14   9  11      773.07     1024.73    112.69 o
 -13   9  11      629.31      639.29     85.89 o
 -12   9  11      121.58       62.65     50.91 o
 -11   9  11       67.02       27.15     73.31 o
 -10   9  11       60.29      112.05     40.59 o
  -9   9  11     1528.20     1347.98    106.05 o
  -8   9  11        1.55        3.46     25.77 o
  -7   9  11     2633.99     2599.69    218.59 o
  -6   9  11      724.49      744.63    123.67 o
  -5   9  11      117.74      113.99     49.93 o
  -4   9  11        0.87       -5.13     19.37 o
  -3   9  11       26.84       63.32     27.39 o
  -2   9  11       36.20       36.73     24.26 o
  -1   9  11       34.00       72.03     27.13 o
   0   9  11      481.86      397.32     47.15 o
   1   9  11      308.06      268.65     41.54 o
   2   9  11      226.10      245.90     39.48 o
   3   9  11      379.02      323.22     41.40 o
   4   9  11      846.91      868.95     62.70 o
   5   9  11      136.97      102.73     34.03 o
   6   9  11      104.42      155.73     78.07 o
   7   9  11        1.15       12.56     51.03 o
   8   9  11      109.59      107.57     60.00 o
   9   9  11        8.81      -54.11     54.11 o
 -15  10  11     1253.35     1320.66    127.71 o
 -14  10  11      565.78      638.70     90.84 o
 -13  10  11     1060.96     1043.44    108.71 o
 -12  10  11     1332.92      991.86    103.68 o
 -11  10  11     3051.83     3138.26    168.38 o
 -10  10  11      949.83      879.31    102.50 o
  -9  10  11     4384.59     4346.57    198.70 o
  -8  10  11      150.04      217.87     50.77 o
  -7  10  11     2660.12     2639.04    143.22 o
  -6  10  11      135.65      100.99     37.40 o
  -5  10  11     4352.63     4079.05    181.71 o
  -4  10  11       65.55       65.25     46.16 o
  -3  10  11     4309.15     4464.63    186.70 o
  -2  10  11      683.11      653.90     62.82 o
  -1  10  11     3804.91     3798.06    144.34 o
   0  10  11        0.97        3.20     23.69 o
   1  10  11     2942.29     2944.74    122.46 o
   2  10  11      229.04      151.69     96.09 o
   3  10  11     3275.12     3570.46    133.93 o
   4  10  11      535.65      511.54     84.33 o
   5  10  11     1235.73     1496.38    141.58 o
   6  10  11      744.87      799.63    154.78 o
   7  10  11     1033.66      968.94    125.49 o
   8  10  11     1301.15     1242.19    143.37 o
 -13  11  11      950.48     1109.93    134.41 o
 -12  11  11     1246.58     1338.94    121.44 o
 -11  11  11      221.56      284.69     89.61 o
 -10  11  11      470.41      549.29     80.91 o
  -9  11  11      833.21      980.92    100.68 o
  -8  11  11      666.59      528.68     75.82 o
  -7  11  11      608.82      536.61     75.14 o
  -6  11  11     1748.22     1813.79    122.16 o
  -5  11  11       36.48       15.68     29.71 o
  -4  11  11      945.79      915.92     88.06 o
  -3  11  11       11.95       16.87     29.33 o
  -2  11  11     2608.17     2782.43    144.65 o
  -1  11  11      133.07      138.70     37.83 o
   0  11  11     1936.48     2208.79    122.00 o
   1  11  11      754.99      745.26     65.01 o
   2  11  11     1556.75     1756.70     93.16 o
   3  11  11     1686.03     1608.58    187.36 o
   4  11  11     1177.86     1358.13    141.05 o
   5  11  11      788.13      552.54     97.61 o
   6  11  11     1019.35     1054.72    201.61 o
 -11  12  11       40.41       -3.48     43.48 o
 -10  12  11       76.69      133.14     56.54 o
  -9  12  11      124.37      115.63     97.75 o
  -8  12  11       27.87        8.15     34.56 o
  -7  12  11      103.65      152.54     45.19 o
  -6  12  11      186.00      127.68     46.18 o
  -5  12  11      124.87      126.98     67.20 o
  -4  12  11      610.61      519.60     73.07 o
  -3  12  11       95.35       72.88     38.80 o
  -2  12  11      565.23      612.82    103.86 o
  -1  12  11       16.84       17.22     35.91 o
   0  12  11      431.71      528.74     66.82 o
   1  12  11      210.96      188.72     69.92 o
   2  12  11        0.09      -12.22     62.45 o
   3  12  11      115.58       66.53     76.03 o
  -6  13  11     2571.53     2874.81    165.80 o
  -5  13  11      467.36      270.24     60.82 o
  -4  13  11     1248.63     1237.25    108.22 o
  -3  13  11      639.61      702.20    205.01 o
  -2  13  11     2008.45     2234.02    135.87 o
  -1  13  11     1102.60     1058.93     95.19 o
 -21   0  12      881.03      726.36    150.70 o
 -20   0  12       99.10       29.87     66.53 o
 -19   0  12     1437.21     1486.87    129.59 o
 -18   0  12      113.41       69.46     42.11 o
 -17   0  12     5373.63     5637.90    291.22 o
 -16   0  12        3.83       -9.11     29.71 o
 -15   0  12     6390.73     6349.46    295.97 o
 -14   0  12       31.97        7.82     28.02 o
 -13   0  12     1949.44     2298.34    131.02 o
 -12   0  12      187.00      215.39     45.09 o
 -11   0  12      714.65      704.68     78.24 o
 -10   0  12       86.65      110.03     39.37 o
  -9   0  12     3549.63     3614.13    225.37 o
  -8   0  12     3048.64     3095.50    200.94 o
  -7   0  12     4582.71     4863.20    264.75 o
  -6   0  12     2223.45     1917.04    146.63 o
  -5   0  12     4393.67     4101.54    234.88 o
  -4   0  12      772.04      861.05     72.48 o
  -3   0  12    10366.24     9683.84    308.15 o
  -2   0  12     1285.77     1338.46    134.41 o
  -1   0  12     2276.18     1914.03    101.64 o
   0   0  12     6247.39     5913.63    266.10 o
   1   0  12     2550.81     2139.91    108.99 o
   2   0  12    11715.45    11582.36    354.12 o
   3   0  12      241.29      159.14     36.66 o
   4   0  12    15100.16    15271.73    447.11 o
   5   0  12      670.53      618.49     64.88 o
   6   0  12     5220.49     4898.50    294.62 o
   7   0  12       79.46       40.73     46.16 o
   8   0  12     4485.78     4958.23    309.55 o
   9   0  12      704.05      620.46    120.83 o
  10   0  12     1995.79     2098.97    205.01 o
  11   0  12      319.31      351.64    101.83 o
  12   0  12     1008.21      991.10    164.28 o
  13   0  12      487.79      790.17    156.13 o
 -21   1  12      290.77      200.84     70.44 o
 -20   1  12       14.92      -11.57     42.11 o
 -19   1  12      164.50      126.28     42.21 o
 -18   1  12      291.12      314.71     46.64 o
 -17   1  12       18.23       -0.78     23.13 o
 -16   1  12      796.91      840.42     66.33 o
 -15   1  12       12.64       19.56     21.63 o
 -14   1  12      714.48      820.30     85.05 o
 -13   1  12       31.68        8.30     17.95 o
 -12   1  12      336.22      394.92     45.51 o
 -11   1  12      108.23      100.71     25.87 o
 -10   1  12      854.12      889.35     65.83 o
  -9   1  12       46.51       55.49     21.69 o
  -8   1  12     2161.13     2249.20    130.34 o
  -7   1  12        9.53       14.27     33.94 o
  -6   1  12      734.20      873.66     74.88 o
  -5   1  12        2.42      -10.86     12.54 o
  -4   1  12     3260.04     3099.05    126.40 o
  -3   1  12       67.71       44.63     19.20 o
  -2   1  12     4191.94     4190.96    117.78 o
  -1   1  12      300.04      209.83     36.60 o
   0   1  12     2908.42     2891.34     92.73 o
   1   1  12      996.01      947.23     66.63 o
   2   1  12     1236.59     1101.82     58.40 o
   3   1  12     1304.76     1237.70     59.86 o
   4   1  12     1443.97     1469.83     69.57 o
   5   1  12      905.74     1009.05     68.68 o
   6   1  12      481.35      478.76     70.84 o
   7   1  12     1571.02     1860.09    127.51 o
   8   1  12      350.75      320.28    102.50 o
   9   1  12     1639.48     1689.78    128.35 o
  10   1  12       97.35       92.32     52.27 o
  11   1  12     1012.93     1091.46    111.88 o
  12   1  12        2.16       -8.81     41.25 o
  13   1  12     1319.89     1251.91    130.85 o
 -21   2  12      566.75      541.17     95.45 o
 -20   2  12       88.44      109.43     43.24 o
 -19   2  12      651.52      644.01     75.97 o
 -18   2  12       83.79       16.12     30.88 o
 -17   2  12     1164.85     1156.25     96.47 o
 -16   2  12     1741.29     1874.74     93.56 o
 -15   2  12     1871.28     1960.87     92.80 o
 -14   2  12     1557.83     1820.44     87.79 o
 -13   2  12      189.26      204.55     61.92 o
 -12   2  12      262.96      190.39     31.07 o
 -11   2  12     1130.29     1105.51     73.91 o
 -10   2  12      421.16      464.30     49.75 o
  -9   2  12      450.89      437.28     47.76 o
  -8   2  12     4851.31     4325.24    144.73 o
  -7   2  12      650.60      592.52     74.67 o
  -6   2  12     7504.25     7159.70    205.38 o
  -5   2  12      567.79      575.65     52.83 o
  -4   2  12     3528.89     3224.02    133.97 o
  -3   2  12      300.37      263.23     27.74 o
  -2   2  12     1500.85     1399.51     55.91 o
  -1   2  12      187.98      171.53     29.28 o
   0   2  12     3330.34     3069.63    120.15 o
   1   2  12      211.45      202.25     27.62 o
   2   2  12     1077.79     1310.71     59.97 o
   3   2  12      858.78      883.99     51.30 o
   4   2  12      135.96      161.79     31.58 o
   5   2  12       74.68       52.99     22.77 o
   6   2  12      591.05      761.33     64.26 o
   7   2  12        7.13       20.37     23.74 o
   8   2  12      599.85      566.36     80.05 o
   9   2  12     1716.52     1489.35    120.00 o
  10   2  12      529.84      484.79     79.44 o
  11   2  12     1408.09     1584.22    145.95 o
  12   2  12      162.00      167.21    111.33 o
  13   2  12      462.39      503.77    106.58 o
 -21   3  12        9.25       12.82     51.18 o
 -20   3  12     3585.38     3675.02    167.98 o
 -19   3  12        5.70       28.71     34.37 o
 -18   3  12     7189.64     7996.28    259.48 o
 -17   3  12      611.31      556.70     67.83 o
 -16   3  12     4854.94     4847.09    154.64 o
 -15   3  12     2062.74     1997.63     94.97 o
 -14   3  12     7168.73     7367.09    256.22 o
 -13   3  12     1452.76     1359.25     86.40 o
 -12   3  12     7407.57     8026.45    233.28 o
 -11   3  12     1655.84     1913.13     95.23 o
 -10   3  12     4969.99     4923.30    162.65 o
  -9   3  12     4087.35     4156.52    211.68 o
  -8   3  12     5063.06     4980.62    160.79 o
  -7   3  12    10901.71    10676.99    240.66 o
  -6   3  12     4418.35     4136.41    255.47 o
  -5   3  12     7214.20     7159.21    269.40 o
  -4   3  12     1757.72     1759.71     72.96 o
  -3   3  12     9542.53     9501.07    191.40 o
  -2   3  12      843.86      818.26     44.01 o
  -1   3  12     9312.94     9326.88    230.50 o
   0   3  12       14.27       12.00     12.91 o
   1   3  12     7249.47     7395.17    156.69 o
   2   3  12       14.07       22.48     15.86 o
   3   3  12     9212.75     9188.42    250.38 o
   4   3  12      668.48      740.23    101.83 o
   5   3  12     9483.27     9876.04    269.27 o
   6   3  12     1193.21     1255.35     80.29 o
   7   3  12     5469.20     5847.30    189.25 o
   8   3  12     1321.18     1285.86    109.92 o
   9   3  12     5115.11     5081.13    224.60 o
  10   3  12     1425.90     1525.32    122.92 o
  11   3  12     1519.52     1663.29    147.31 o
  12   3  12     1699.94     1728.01    140.88 o
  13   3  12      437.15      316.10     79.06 o
 -20   4  12      114.14       73.91     43.12 o
 -19   4  12      994.02     1159.89    120.11 o
 -18   4  12       12.38       11.07     28.57 o
 -17   4  12     1472.37     1575.14    107.12 o
 -16   4  12      229.81      219.06     47.67 o
 -15   4  12       99.41       56.62     55.91 o
 -14   4  12      640.91      658.62     66.87 o
 -13   4  12      672.52      695.10     93.12 o
 -12   4  12       35.55       94.63     29.99 o
 -11   4  12      366.85      443.38     50.40 o
 -10   4  12     2063.71     2227.66    102.23 o
  -9   4  12       74.50       59.71     23.89 o
  -8   4  12     2677.73     2686.76     95.64 o
  -7   4  12       43.58       23.60     16.80 o
  -6   4  12       48.97       46.81     22.36 o
  -5   4  12      903.90      783.05     65.52 o
  -4   4  12     4127.01     4257.91    210.20 o
  -3   4  12      268.83      163.64     31.83 o
  -2   4  12     3554.90     3639.18     96.65 o
  -1   4  12       20.75       17.40     14.06 o
   0   4  12      830.88      922.35     44.93 o
   1   4  12      363.99      218.86     27.60 o
   2   4  12     2966.82     2869.58    132.61 o
   3   4  12      383.26      439.65     49.74 o
   4   4  12     1924.84     1819.68     92.74 o
   5   4  12      590.28      463.74     55.50 o
   6   4  12      552.89      600.10     58.93 o
   7   4  12      936.30     1021.37     75.30 o
   8   4  12      691.45      724.77    142.67 o
   9   4  12      940.74     1086.43    113.37 o
  10   4  12       97.31       83.94     42.65 o
  11   4  12      507.63      377.73     72.59 o
  12   4  12        8.75      -31.44     41.05 o
 -20   5  12      396.81      405.51     68.47 o
 -19   5  12      154.40      105.63     52.84 o
 -18   5  12      124.44       82.46     45.96 o
 -17   5  12       45.51       20.92     37.83 o
 -16   5  12      832.33      916.58    104.43 o
 -15   5  12      676.57      655.30     89.22 o
 -14   5  12       16.37       27.11     28.15 o
 -13   5  12      176.13       65.91     28.35 o
 -12   5  12       99.66       89.85     32.54 o
 -11   5  12      244.41      398.18     50.84 o
 -10   5  12     3824.05     3616.75    135.94 o
  -9   5  12       84.60       99.00     24.93 o
  -8   5  12      778.09      826.56     56.75 o
  -7   5  12      669.81      549.23     46.92 o
  -6   5  12     2022.84     1975.30    100.56 o
  -5   5  12     1457.47     1323.53     67.27 o
  -4   5  12      691.69      617.93     63.74 o
  -3   5  12     2632.73     2465.64    106.80 o
  -2   5  12      523.59      607.56     44.12 o
  -1   5  12      764.46      776.36     81.23 o
   0   5  12       29.51       39.41     21.43 o
   1   5  12     1131.83     1070.08     69.79 o
   2   5  12      687.54      648.43     57.20 o
   3   5  12       44.81       30.06     22.56 o
   4   5  12      805.14      694.22     59.60 o
   5   5  12      333.10      295.66     43.99 o
   6   5  12      568.75      484.57     52.77 o
   7   5  12      544.14      611.75     61.92 o
   8   5  12       89.42       72.29     38.32 o
   9   5  12     1541.12     1539.81    115.13 o
  10   5  12        0.21       26.86     38.11 o
  11   5  12      899.19      692.18    166.99 o
  12   5  12       36.35       83.75     51.28 o
 -19   6  12     2205.72     2287.56    171.81 o
 -18   6  12        0.17      -11.70     38.66 o
 -17   6  12     2383.82     2340.68    162.72 o
 -16   6  12      384.56      260.67     73.31 o
 -15   6  12     2787.54     3052.64    171.72 o
 -14   6  12       17.09       51.73     36.21 o
 -13   6  12     4586.58     4618.01    207.30 o
 -12   6  12       21.34        0.27     28.42 o
 -11   6  12     5714.80     5886.98    191.04 o
 -10   6  12      710.21      688.20     56.61 o
  -9   6  12     2530.51     2604.11    154.42 o
  -8   6  12     1344.90     1219.78     68.14 o
  -7   6  12     4349.77     4223.57    169.90 o
  -6   6  12     3135.90     2983.35    101.32 o
  -5   6  12     2628.60     2836.62    153.71 o
  -4   6  12     6971.02     6673.97    201.70 o
  -3   6  12      508.26      538.95     54.28 o
  -2   6  12     4601.34     4548.35    154.30 o
  -1   6  12      278.87      223.39     35.80 o
   0   6  12     1433.54     1417.64     85.17 o
   1   6  12       30.84       21.35     49.05 o
   2   6  12     2467.16     2613.50    111.31 o
   3   6  12      428.03      405.48     66.13 o
   4   6  12     3175.01     3454.95    132.09 o
   5   6  12       32.16       48.85     28.27 o
   6   6  12     4041.34     4111.54    150.54 o
   7   6  12        5.84        2.44     25.60 o
   8   6  12     4764.14     5115.62    177.52 o
   9   6  12       94.95       58.29     40.87 o
  10   6  12     3783.40     4263.21    254.56 o
  11   6  12      736.20      833.28    124.91 o
 -18   7  12      156.40      186.61    181.25 o
 -17   7  12       18.41       -5.42     41.36 o
 -16   7  12      210.71      279.82     77.39 o
 -15   7  12        0.88      -10.74     32.28 o
 -14   7  12      450.87      520.97     81.98 o
 -13   7  12       82.20      100.92     47.52 o
 -12   7  12     1733.24     1721.73    101.58 o
 -11   7  12      130.74      156.11     36.25 o
 -10   7  12      924.72      919.18     64.48 o
  -9   7  12      426.13      350.87     41.81 o
  -8   7  12      375.48      367.51     41.50 o
  -7   7  12       32.77       22.99     19.84 o
  -6   7  12     3252.65     3232.06    128.67 o
  -5   7  12     1355.73     1150.29     77.81 o
  -4   7  12     1174.33     1142.99     77.00 o
  -3   7  12     2570.57     2488.86    119.63 o
  -2   7  12      686.85      704.18     93.97 o
  -1   7  12      129.10       67.91     25.26 o
   0   7  12     1205.62     1019.22    102.95 o
   1   7  12      234.53      193.45     41.12 o
   2   7  12       58.31       31.70     23.89 o
   3   7  12     1777.19     1513.75    136.63 o
   4   7  12       34.17       34.15     25.50 o
   5   7  12      919.23      941.45    113.42 o
   6   7  12       29.10       38.34     27.63 o
   7   7  12     1206.34     1104.65     77.17 o
   8   7  12       66.40       88.91     34.66 o
   9   7  12      780.40      823.14    110.49 o
  10   7  12       35.45        5.43     96.39 o
 -17   8  12      638.25      749.44    150.70 o
 -16   8  12      278.12       78.75     78.75 o
 -15   8  12      785.22      734.15     95.94 o
 -14   8  12      541.58      543.50    143.91 o
 -13   8  12      116.87      151.55     48.93 o
 -12   8  12      517.99      464.50     71.40 o
 -11   8  12      249.79      210.58     52.51 o
 -10   8  12      628.63      637.79     81.74 o
  -9   8  12      815.92      949.63     77.90 o
  -8   8  12     1428.19     1326.45    117.76 o
  -7   8  12     1119.15     1031.19     77.99 o
  -6   8  12      705.43      735.31     68.06 o
  -5   8  12      864.03      859.62     77.39 o
  -4   8  12      274.79      240.09     41.04 o
  -3   8  12      608.72      488.29     55.56 o
  -2   8  12      582.34      627.55     58.72 o
  -1   8  12      109.22       80.96     28.95 o
   0   8  12     1170.37     1275.16     99.27 o
   1   8  12      143.07      108.41     27.97 o
   2   8  12      526.87      583.60     55.55 o
   3   8  12      240.63      235.63     38.82 o
   4   8  12     1287.85     1399.31     82.31 o
   5   8  12       67.86        7.75     29.53 o
   6   8  12     1048.13     1140.48     74.37 o
   7   8  12      358.62      320.32     75.02 o
   8   8  12      258.99      279.42    109.29 o
   9   8  12       47.56       19.77     58.23 o
 -16   9  12     2992.74     3203.12    190.56 o
 -15   9  12      222.75      177.30     59.31 o
 -14   9  12     2518.05     2432.54    160.25 o
 -13   9  12      513.27      489.02     78.44 o
 -12   9  12     3142.60     3261.25    174.08 o
 -11   9  12      591.40      566.39     90.29 o
 -10   9  12     3387.39     3536.58    177.48 o
  -9   9  12      578.28      508.74     71.91 o
  -8   9  12     2382.48     2415.59    139.18 o
  -7   9  12     1135.44     1190.40    128.30 o
  -6   9  12     1771.68     1915.96    104.35 o
  -5   9  12     3892.40     3972.69    212.14 o
  -4   9  12      676.94      642.86     86.24 o
  -3   9  12     6071.41     5831.98    193.03 o
  -2   9  12      404.76      396.25     69.72 o
  -1   9  12     5538.23     5685.50    187.73 o
   0   9  12      385.63      476.89     52.43 o
   1   9  12     3430.48     3638.76    140.13 o
   2   9  12      219.81      172.43     50.24 o
   3   9  12     1992.90     2187.87    104.33 o
   4   9  12      161.24       72.71     31.20 o
   5   9  12     2402.46     2425.01    199.58 o
   6   9  12       42.96        8.09     46.97 o
   7   9  12     3506.44     3748.63    220.43 o
   8   9  12       75.11       82.54     59.76 o
 -15  10  12      293.53      211.80     96.39 o
 -14  10  12        7.43       10.34     52.31 o
 -13  10  12      609.23      581.26     87.22 o
 -12  10  12      170.26      184.28     86.21 o
 -11  10  12      806.48      937.89    101.01 o
 -10  10  12      555.22      507.56     79.20 o
  -9  10  12      348.14      347.53     67.27 o
  -8  10  12        1.49        9.50     30.72 o
  -7  10  12      246.96      226.60     51.53 o
  -6  10  12      439.62      568.10    121.51 o
  -5  10  12      265.49      186.07     46.65 o
  -4  10  12      905.51      824.26     84.12 o
  -3  10  12       11.64       10.97     25.14 o
  -2  10  12      219.51      162.58     39.62 o
  -1  10  12      811.72      742.41     80.91 o
   0  10  12       39.85       24.51     27.11 o
   1  10  12      160.50      182.98     36.86 o
   2  10  12      208.39      209.78     52.64 o
   3  10  12        3.31        8.77     36.31 o
   4  10  12      571.17      724.35    107.21 o
   5  10  12      150.36      173.79     63.89 o
   6  10  12      908.88      929.49    225.37 o
   7  10  12       33.72      -17.53     63.27 o
 -12  11  12      472.19      387.08     79.66 o
 -11  11  12     1818.02     2038.16    146.54 o
 -10  11  12      175.38      205.71     66.53 o
  -9  11  12      617.34      592.88     84.63 o
  -8  11  12      526.29      572.58     80.99 o
  -7  11  12      437.98      449.12     72.74 o
  -6  11  12      566.88      456.77     70.73 o
  -5  11  12      791.82      799.47     88.65 o
  -4  11  12       71.51       66.09     40.66 o
  -3  11  12      710.43     1032.12    198.22 o
  -2  11  12      251.98      285.94     98.43 o
  -1  11  12      751.88      856.34     81.79 o
   0  11  12       79.16       96.18     39.06 o
   1  11  12     1023.49     1118.00     89.39 o
   2  11  12      221.99      138.70     38.10 o
   3  11  12      553.49      646.88    106.60 o
   4  11  12       15.03       21.06     59.70 o
   5  11  12      386.75      314.98    112.69 o
  -9  12  12     1682.73     1614.91    132.52 o
  -8  12  12      401.88      529.46    215.19 o
  -7  12  12     1218.95     1045.92    106.67 o
  -6  12  12      854.84      734.33     91.57 o
  -5  12  12      937.27      914.29    118.80 o
  -4  12  12     1503.01     1487.99    115.47 o
  -3  12  12      147.85      170.89     60.42 o
  -2  12  12     3111.79     3399.59    168.74 o
  -1  12  12       20.98       11.38     57.70 o
   0  12  12     3683.20     3948.04    178.82 o
   1  12  12       90.14       85.87     42.27 o
   2  12  12     2066.35     2350.14    245.74 o
 -21   1  13      241.78      169.18     88.25 o
 -20   1  13     1011.98     1043.05    241.67 o
 -19   1  13     1085.17     1186.42    136.05 o
 -18   1  13      629.10      611.17     72.11 o
 -17   1  13     1854.82     1824.25     97.11 o
 -16   1  13      829.58      762.66     66.31 o
 -15   1  13     3118.27     3461.65    125.12 o
 -14   1  13     1178.18     1129.28     73.45 o
 -13   1  13     3702.68     3652.59    124.21 o
 -12   1  13     1747.42     1597.91     81.37 o
 -11   1  13     1381.30     1516.44     88.57 o
 -10   1  13       61.27       34.46     22.37 o
  -9   1  13     2439.86     2777.73    292.58 o
  -8   1  13        0.03       64.57     28.99 o
  -7   1  13     8083.84     8671.99    293.28 o
  -6   1  13       74.73       85.16     31.64 o
  -5   1  13    12345.02    12725.00    320.56 o
  -4   1  13     4057.94     4082.22    121.22 o
  -3   1  13     3812.84     3800.28    114.64 o
  -2   1  13     2365.30     2271.19     82.79 o
  -1   1  13     1014.27      996.52     56.81 o
   0   1  13      345.91      334.46     35.55 o
   1   1  13     1016.31     1104.95     58.68 o
   2   1  13     1396.94     1383.24     65.13 o
   3   1  13     2059.27     1968.54     78.10 o
   4   1  13     1496.99     1591.53    108.40 o
   5   1  13     1824.01     1882.31     94.98 o
   6   1  13     3266.74     3122.08    163.95 o
   7   1  13     1128.66     1040.31    137.80 o
   8   1  13     1608.49     1738.80    132.52 o
   9   1  13      121.36      141.00     51.81 o
  10   1  13     1085.25     1168.95    117.90 o
  11   1  13      170.25      126.06     52.26 o
  12   1  13      820.39      865.95    112.30 o
 -21   2  13     1065.06      853.48    281.72 o
 -20   2  13      534.21      429.04     68.72 o
 -19   2  13      891.33     1130.04    103.15 o
 -18   2  13     1760.88     1714.34    210.15 o
 -17   2  13      941.56      851.20     70.90 o
 -16   2  13     3324.40     3508.71    128.57 o
 -15   2  13      968.82      989.13     83.28 o
 -14   2  13     6168.23     5719.17    167.69 o
 -13   2  13     1116.32      937.71     75.24 o
 -12   2  13     5289.29     5360.53    179.14 o
 -11   2  13     2032.14     2095.90    157.53 o
 -10   2  13     5328.01     5581.51    181.79 o
  -9   2  13       28.82       25.61     22.17 o
  -8   2  13    11831.04    13072.18    407.04 o
  -7   2  13     1190.97     1167.86     93.42 o
  -6   2  13    12398.70    12315.30    316.29 o
  -5   2  13     2464.88     2411.11    120.29 o
  -4   2  13     5168.36     5000.27    145.22 o
  -3   2  13     3076.44     3263.92    121.89 o
  -2   2  13     4479.97     4470.96    152.89 o
  -1   2  13      763.77      670.83     43.48 o
   0   2  13      849.87      900.35     48.91 o
   1   2  13      507.87      562.75     43.96 o
   2   2  13      194.09      183.33     27.43 o
   3   2  13       34.25       11.15     20.52 o
   4   2  13     1517.78     1578.90     89.22 o
   5   2  13     2793.33     2888.50    120.26 o
   6   2  13     2561.75     2463.54    146.10 o
   7   2  13     3535.43     3204.65    171.04 o
   8   2  13      546.80      484.89     79.20 o
   9   2  13     3549.39     3943.99    199.96 o
  10   2  13     1277.33     1439.36    260.67 o
  11   2  13     1908.60     2151.14    276.97 o
  12   2  13       67.96       62.54     53.41 o
 -20   3  13      137.82      108.77     46.69 o
 -19   3  13      297.22      267.11     58.15 o
 -18   3  13        5.69        3.28     30.30 o
 -17   3  13      182.09      132.81     41.28 o
 -16   3  13       91.29       43.92     25.92 o
 -15   3  13       18.64        9.78     27.69 o
 -14   3  13        0.26       -6.40     21.84 o
 -13   3  13       18.24       20.95     22.62 o
 -12   3  13      235.64      169.35     41.37 o
 -11   3  13      239.02      150.86     32.96 o
 -10   3  13        1.32       75.80     44.22 o
  -9   3  13       81.52       82.61     27.48 o
  -8   3  13      720.48      753.60     68.82 o
  -7   3  13       33.10       12.82     20.78 o
  -6   3  13       20.49       14.58     20.05 o
  -5   3  13     1116.08     1135.99     73.27 o
  -4   3  13     1959.17     1943.82    114.65 o
  -3   3  13        6.40       29.84     16.66 o
  -2   3  13      490.25      463.69     37.06 o
  -1   3  13       10.27        1.63     13.85 o
   0   3  13       67.58       48.23     18.56 o
   1   3  13        7.33        4.08     15.24 o
   2   3  13      740.90      578.97    133.62 o
   3   3  13     1566.70     1476.23     85.55 o
   4   3  13      284.37      205.16     39.59 o
   5   3  13       93.31       88.81     36.35 o
   6   3  13      427.71      345.97     48.97 o
   7   3  13      122.65      111.12     42.52 o
   8   3  13       59.02       96.95     44.12 o
   9   3  13       55.41       16.12     52.27 o
  10   3  13       47.97       83.40     45.34 o
  11   3  13      117.36      105.82     58.23 o
  12   3  13       21.89       84.43     53.82 o
 -20   4  13      580.38      702.75     84.41 o
 -19   4  13      686.47      785.33     89.34 o
 -18   4  13      871.81     1027.69    179.86 o
 -17   4  13     1757.22     2090.91    152.16 o
 -16   4  13      219.64      197.99     55.77 o
 -15   4  13      887.99      858.52     79.90 o
 -14   4  13     2196.30     2330.51    118.62 o
 -13   4  13      340.45      410.19     58.52 o
 -12   4  13     1978.10     2013.96    106.27 o
 -11   4  13        0.61        0.11     26.21 o
 -10   4  13     1972.69     2395.75    144.51 o
  -9   4  13     2880.67     3153.88    125.47 o
  -8   4  13     3803.36     4131.20    127.75 o
  -7   4  13     1530.28     1548.10     97.52 o
  -6   4  13     8120.41     8660.84    244.06 o
  -5   4  13       81.86       98.13     26.81 o
  -4   4  13     3364.37     3156.67    123.35 o
  -3   4  13      144.94      122.38     26.01 o
  -2   4  13     4288.45     4095.13    120.55 o
  -1   4  13      274.86      272.36     32.99 o
   0   4  13     6258.12     5745.81    181.86 o
   1   4  13      676.65      601.72     58.65 o
   2   4  13     6842.06     6727.50    204.50 o
   3   4  13      896.81      921.78     70.60 o
   4   4  13     4397.82     4210.15    157.13 o
   5   4  13      855.80      828.86     69.70 o
   6   4  13     1383.89     1275.95    126.98 o
   7   4  13     3119.33     3257.50    192.79 o
   8   4  13      254.33      196.05     56.97 o
   9   4  13     1598.73     1586.21    184.64 o
  10   4  13      268.86      325.59     68.23 o
  11   4  13      338.03      335.71     74.94 o
 -19   5  13      155.73      157.28     62.44 o
 -18   5  13      535.97      566.11    103.86 o
 -17   5  13      940.94      898.47    108.64 o
 -16   5  13     1206.52     1238.30    120.34 o
 -15   5  13      509.60      356.48     94.36 o
 -14   5  13     1708.71     1861.46    108.52 o
 -13   5  13      942.26      868.66     81.34 o
 -12   5  13     1936.35     1900.47    104.76 o
 -11   5  13     1262.93     1311.52    115.84 o
 -10   5  13     1333.52     1187.90     70.44 o
  -9   5  13     2147.32     2278.54    118.17 o
  -8   5  13        1.26       20.62     18.97 o
  -7   5  13     3677.81     3751.30    140.86 o
  -6   5  13     1455.98     1501.29     87.50 o
  -5   5  13     1737.16     1832.82    154.23 o
  -4   5  13       23.06       22.99     22.41 o
  -3   5  13     1169.69     1132.09     62.01 o
  -2   5  13       29.27        7.06     29.82 o
  -1   5  13     3484.82     3238.84    126.51 o
   0   5  13       71.31       70.14     24.76 o
   1   5  13     1035.64     1048.47     92.24 o
   2   5  13      176.45      154.41     94.49 o
   3   5  13      882.57      992.65     84.53 o
   4   5  13        7.67        0.91     24.26 o
   5   5  13     3212.40     3205.71    131.79 o
   6   5  13      929.56     1077.96    118.08 o
   7   5  13     1385.23     1580.83     96.92 o
   8   5  13     2839.15     2806.73    159.74 o
   9   5  13      275.59      221.00     57.01 o
  10   5  13      628.55      746.49     92.93 o
  11   5  13      406.02      422.80    124.91 o
 -19   6  13       64.51       50.03     58.47 o
 -18   6  13       23.59       52.80     49.56 o
 -17   6  13      250.21      179.94    173.78 o
 -16   6  13      356.11      364.10     75.82 o
 -15   6  13      121.64       48.41     39.33 o
 -14   6  13      396.92      347.81     66.82 o
 -13   6  13      231.89      155.25     61.77 o
 -12   6  13        1.54       30.27     30.17 o
 -11   6  13      427.80      600.06     78.39 o
 -10   6  13       95.86      156.83     36.25 o
  -9   6  13       17.14        2.93     20.17 o
  -8   6  13      115.54       86.43     23.21 o
  -7   6  13      268.45      310.37     38.41 o
  -6   6  13       15.99       20.34     21.38 o
  -5   6  13       91.48       31.92     23.28 o
  -4   6  13      483.12      424.24     67.05 o
  -3   6  13      820.96      921.33     71.33 o
  -2   6  13        0.02        6.05     19.07 o
  -1   6  13     1202.77     1181.09     77.55 o
   0   6  13        0.51       -4.81     23.83 o
   1   6  13      122.31      102.45     29.23 o
   2   6  13      114.95       89.25     28.69 o
   3   6  13        8.48       60.49     28.91 o
   4   6  13       23.45      -12.80     21.18 o
   5   6  13      181.55      112.66     34.23 o
   6   6  13       70.05       28.67     29.02 o
   7   6  13      319.45      298.51     47.93 o
   8   6  13      614.06      705.06    116.76 o
   9   6  13      154.85      223.10     55.36 o
  10   6  13      397.80      276.02     64.36 o
 -18   7  13     1016.86      841.30    114.72 o
 -17   7  13     1901.70     2219.30    176.50 o
 -16   7  13      487.01      549.59    181.25 o
 -15   7  13     2881.38     2801.43    169.39 o
 -14   7  13      156.21      133.71     50.34 o
 -13   7  13     3821.68     4095.00    187.58 o
 -12   7  13        1.12        9.81     25.24 o
 -11   7  13     3451.23     3719.88    147.86 o
 -10   7  13       43.60       -2.10     22.62 o
  -9   7  13     5565.23     5760.12    195.42 o
  -8   7  13        1.16       -2.70     22.48 o
  -7   7  13     7362.74     7675.21    234.27 o
  -6   7  13      142.14      129.09     33.17 o
  -5   7  13     4766.00     4933.03    247.55 o
  -4   7  13       71.03       95.73     29.39 o
  -3   7  13     2150.32     2433.54    174.86 o
  -2   7  13     1806.73     1914.49    105.00 o
  -1   7  13     2819.34     2833.72    120.97 o
   0   7  13     1933.05     2028.47    127.34 o
   1   7  13     2504.21     2357.44    110.37 o
   2   7  13     2938.49     3069.68    128.55 o
   3   7  13     2076.42     1983.25    102.70 o
   4   7  13     3579.98     3556.22    140.23 o
   5   7  13      592.08      572.73     59.93 o
   6   7  13     2379.87     2472.24    138.58 o
   7   7  13      130.99       67.19     34.33 o
   8   7  13     2496.28     2427.29    120.14 o
   9   7  13      151.94       96.39    100.47 o
 -17   8  13      219.73      317.70    111.33 o
 -16   8  13     1671.82     1600.63    182.61 o
 -15   8  13      116.88      107.61     51.73 o
 -14   8  13     1719.24     1775.79    140.62 o
 -13   8  13     1638.70     1545.43    128.99 o
 -12   8  13     5878.99     5903.57    318.37 o
 -11   8  13        8.68        1.45     29.02 o
 -10   8  13     4622.89     5063.35    222.17 o
  -9   8  13      134.27      119.96     43.17 o
  -8   8  13     4335.30     4365.08    165.03 o
  -7   8  13      121.04      128.06     34.82 o
  -6   8  13     3820.70     3866.85    151.12 o
  -5   8  13      801.48      779.44     74.85 o
  -4   8  13     2485.19     2544.33    117.94 o
  -3   8  13     1070.60     1120.42    141.20 o
  -2   8  13     2634.33     2667.41    133.02 o
  -1   8  13     2042.82     1892.18    100.35 o
   0   8  13     3667.89     3815.75    147.04 o
   1   8  13     1521.37     1715.38     93.92 o
   2   8  13     2063.60     2237.39    109.08 o
   3   8  13     3814.27     4023.00    151.76 o
   4   8  13      703.07      640.73     62.23 o
   5   8  13     1965.14     1904.55    185.67 o
   6   8  13      191.25      158.05     39.26 o
   7   8  13     1623.38     1731.14    155.12 o
   8   8  13      162.77       89.64     77.39 o
 -15   9  13        5.47      -21.03     42.21 o
 -14   9  13        0.05      -12.93     40.29 o
 -13   9  13      294.41      224.77     61.47 o
 -12   9  13       57.49       60.31     40.98 o
 -11   9  13      578.68      474.19     77.76 o
 -10   9  13      390.48      431.76     72.39 o
  -9   9  13      320.87      322.78     63.01 o
  -8   9  13      529.53      510.78    162.92 o
  -7   9  13       29.42       14.16     29.33 o
  -6   9  13      177.36      146.00     71.21 o
  -5   9  13       27.52        9.72     26.86 o
  -4   9  13      434.31      389.49     54.45 o
  -3   9  13       13.72      -24.22     24.43 o
  -2   9  13      572.20      601.74     64.08 o
  -1   9  13      151.43      125.15     36.05 o
   0   9  13       43.34       40.16     28.96 o
   1   9  13        2.50      -22.87     22.87 o
   2   9  13      278.29      216.21     41.10 o
   3   9  13      239.85      219.81     43.79 o
   4   9  13      394.53      333.93     48.14 o
   5   9  13      173.04      123.80     57.60 o
   6   9  13       30.96       28.88     65.17 o
   7   9  13      113.12      105.95     66.45 o
 -14  10  13      148.18      111.83     59.31 o
 -13  10  13      578.77      470.96     83.50 o
 -12  10  13      682.24      709.40     97.44 o
 -11  10  13      729.00      814.55    101.12 o
 -10  10  13     3727.36     3989.48    198.55 o
  -9  10  13      134.29      108.11     43.92 o
  -8  10  13     1427.84     1440.84    119.84 o
  -7  10  13      128.26      167.79     47.51 o
  -6  10  13     1564.34     1778.74    125.41 o
  -5  10  13       54.70       41.81     33.86 o
  -4  10  13     3255.23     3366.35    384.90 o
  -3  10  13       22.42       45.56     31.77 o
  -2  10  13     1332.09     1554.55    137.61 o
  -1  10  13       12.94      -12.17     25.82 o
   0  10  13     2141.38     2160.02    111.94 o
   1  10  13      305.35      357.09     51.16 o
   2  10  13     4227.26     4356.68    161.97 o
   3  10  13       25.38        6.82     29.49 o
   4  10  13     1626.05     1596.29    152.46 o
   5  10  13       61.65       96.42     62.96 o
 -11  11  13     1840.62     1822.02    145.72 o
 -10  11  13       71.53       47.43     49.67 o
  -9  11  13      471.46      558.66     86.00 o
  -8  11  13      664.49      642.86     87.37 o
  -7  11  13      892.40      931.61    101.38 o
  -6  11  13      520.19      580.60     80.57 o
  -5  11  13      933.75      887.95     93.94 o
  -4  11  13        6.67        1.19     33.10 o
  -3  11  13     1208.13     1259.96    104.73 o
  -2  11  13       17.34        7.64     79.42 o
  -1  11  13      569.81      465.67     67.88 o
   0  11  13      171.90      191.79    101.83 o
   1  11  13     1280.07     1292.30     99.73 o
   2  11  13      316.86      269.48     78.89 o
   3  11  13      813.45      669.96    168.35 o
  -7  12  13        1.08      -13.55     43.67 o
  -6  12  13       32.21       -2.51     40.29 o
  -5  12  13       41.76       40.24     41.43 o
  -4  12  13       14.21      -28.60     41.09 o
  -3  12  13       95.47      122.81     70.60 o
  -2  12  13       57.83       20.09     39.06 o
  -1  12  13      114.08      171.09     50.81 o
 -20   0  14      682.83      620.46    145.27 o
 -19   0  14       12.90        2.42     44.04 o
 -18   0  14      416.65      306.62     70.08 o
 -17   0  14        1.90       15.81     36.14 o
 -16   0  14     1546.68     1748.10    254.56 o
 -15   0  14       26.05      -15.85     42.77 o
 -14   0  14     3598.78     3478.79    205.01 o
 -13   0  14      322.59      390.21     66.87 o
 -12   0  14     4112.03     4242.53    193.92 o
 -11   0  14      215.74      264.75     76.03 o
 -10   0  14     2332.54     2612.17    195.51 o
  -9   0  14     1309.12     1244.99    139.84 o
  -8   0  14     3529.12     3126.73    214.51 o
  -7   0  14     1496.74     1771.77    161.56 o
  -6   0  14     1805.31     1901.24    115.68 o
  -5   0  14      791.23      725.22    129.66 o
  -4   0  14     3990.54     4439.74    187.02 o
  -3   0  14       66.54       50.14     42.09 o
  -2   0  14     5816.03     5992.13    402.55 o
  -1   0  14     8457.14     8663.42    293.60 o
   0   0  14      487.27      582.09     67.52 o
   1   0  14     3682.98     3691.94    163.48 o
   2   0  14        3.01       22.78     50.91 o
   3   0  14     2260.06     2187.92    122.19 o
   4   0  14     1885.18     1736.47    176.50 o
   5   0  14     3359.52     2632.53    214.51 o
   6   0  14       85.44       33.94     57.02 o
   7   0  14     3862.65     3893.81    282.40 o
   8   0  14       85.63       88.25     65.17 o
   9   0  14     1001.31     1010.11    160.21 o
  10   0  14       34.30       42.09     63.81 o
  11   0  14     1453.17     1549.11    198.22 o
 -20   1  14        5.40      -28.91     52.31 o
 -19   1  14      161.90      118.85     45.61 o
 -18   1  14       66.52       47.29     31.16 o
 -17   1  14      457.68      361.49     49.68 o
 -16   1  14      131.24      146.83     34.81 o
 -15   1  14      285.02      229.21     40.28 o
 -14   1  14       16.70       35.80     25.32 o
 -13   1  14      240.10      255.92     45.29 o
 -12   1  14       84.25       65.26     29.25 o
 -11   1  14      438.42      563.17     61.07 o
 -10   1  14       10.08       26.81     28.21 o
  -9   1  14      133.94      112.79     42.77 o
  -8   1  14       26.29        9.58     24.35 o
  -7   1  14       71.34       49.94     36.66 o
  -6   1  14      378.92      342.49     48.40 o
  -5   1  14     1164.60     1286.57     68.87 o
  -4   1  14        1.14      -13.37     13.37 o
  -3   1  14     2134.97     2208.82     85.02 o
  -2   1  14      565.51      566.63     47.60 o
  -1   1  14     1297.12     1497.80     95.63 o
   0   1  14      832.37      805.08     59.57 o
   1   1  14      617.24      602.05     47.99 o
   2   1  14      252.38      308.97     50.56 o
   3   1  14      657.33      596.68     58.92 o
   4   1  14      129.86      116.18     41.15 o
   5   1  14      105.92      104.68     41.75 o
   6   1  14      419.80      420.29     72.44 o
   7   1  14        1.97      -27.61     32.61 o
   8   1  14      774.59      716.52     97.57 o
   9   1  14       10.89      -28.76     38.87 o
  10   1  14      327.70      305.79     68.03 o
  11   1  14      170.80      159.56     64.26 o
 -20   2  14     1436.57     1465.24    116.75 o
 -19   2  14       49.74       65.43     41.73 o
 -18   2  14      984.28      947.01    112.81 o
 -17   2  14      370.37      337.76     49.42 o
 -16   2  14     3233.62     2985.54    119.44 o
 -15   2  14     1010.21      928.59     71.34 o
 -14   2  14     1669.19     1622.18    100.31 o
 -13   2  14      758.76      825.38     75.08 o
 -12   2  14     1292.78     1400.65     90.59 o
 -11   2  14      236.06      234.84     40.31 o
 -10   2  14      271.28      180.41     37.02 o
  -9   2  14     4571.73     4509.55    384.90 o
  -8   2  14       18.17       12.86     26.28 o
  -7   2  14     2832.98     2946.08    133.14 o
  -6   2  14        3.13       15.87     19.85 o
  -5   2  14     1944.32     2170.96     85.44 o
  -4   2  14     1176.20     1119.02     63.54 o
  -3   2  14     2745.97     2837.71    118.95 o
  -2   2  14      267.38      346.92     56.25 o
  -1   2  14     3326.69     3461.40    111.11 o
   0   2  14      167.89       97.74     24.16 o
   1   2  14      935.25     1011.38     73.21 o
   2   2  14     1210.64     1165.23     78.14 o
   3   2  14      795.72      734.72     66.51 o
   4   2  14        1.18       -8.03     22.70 o
   5   2  14     1741.73     1684.39    125.78 o
   6   2  14        1.07      -29.68     29.68 o
   7   2  14      930.98      883.39    101.97 o
   8   2  14     1113.37     1298.53    169.71 o
   9   2  14      302.36      264.42     70.08 o
  10   2  14      511.93      490.27     87.06 o
  11   2  14      290.29      443.50     87.37 o
 -20   3  14        6.04        1.31     43.52 o
 -19   3  14     3634.39     3573.44    168.00 o
 -18   3  14      226.46      199.75     51.59 o
 -17   3  14     3435.38     3815.27    200.62 o
 -16   3  14      439.85      436.78     62.95 o
 -15   3  14     6663.18     6442.26    216.20 o
 -14   3  14     1812.01     1673.72    103.06 o
 -13   3  14     6774.28     6391.65    209.75 o
 -12   3  14     3278.10     3201.11    135.32 o
 -11   3  14     4037.52     4175.55    156.45 o
 -10   3  14     1744.56     1992.96    103.12 o
  -9   3  14     4988.91     4692.47    203.62 o
  -8   3  14     4981.56     5093.52    174.92 o
  -7   3  14     4699.77     4734.74    165.75 o
  -6   3  14     5163.64     5029.15    170.90 o
  -5   3  14     2444.16     2362.29    106.71 o
  -4   3  14     4030.82     3892.75    121.06 o
  -3   3  14     3395.34     3578.31    113.49 o
  -2   3  14     8681.86     8976.81    213.75 o
  -1   3  14      341.18      374.93     39.12 o
   0   3  14     8254.65     8399.69    242.95 o
   1   3  14        0.45       24.32     23.65 o
   2   3  14     4822.88     4818.40    167.03 o
   3   3  14        4.03        6.12     27.68 o
   4   3  14     7084.54     6936.81    229.98 o
   5   3  14       61.12       32.75     28.52 o
   6   3  14     3188.95     3255.35    181.93 o
   7   3  14      494.36      351.92     80.78 o
   8   3  14     3024.62     3333.25    186.05 o
   9   3  14     1067.84     1099.79    116.10 o
  10   3  14     3820.02     4036.55    212.64 o
  11   3  14     1351.45     1246.41    155.45 o
 -19   4  14       44.45       35.51     46.20 o
 -18   4  14     1632.51     1773.96    184.64 o
 -17   4  14       87.33      143.24     48.60 o
 -16   4  14     1353.07     1303.76    130.34 o
 -15   4  14      622.44      610.56     85.67 o
 -14   4  14      846.19      776.59     76.41 o
 -13   4  14      354.32      330.87     51.14 o
 -12   4  14      642.68      739.53     71.95 o
 -11   4  14      686.34      729.66     68.82 o
 -10   4  14       63.25       54.94     27.32 o
  -9   4  14      173.82      170.99     31.06 o
  -8   4  14       18.29       24.58     22.05 o
  -7   4  14      483.83      509.63     58.27 o
  -6   4  14      371.30      274.93     44.32 o
  -5   4  14     1999.90     2060.83    200.93 o
  -4   4  14       44.30       35.18     21.72 o
  -3   4  14     2789.77     2793.72     98.37 o
  -2   4  14       59.37      104.68     28.53 o
  -1   4  14     2432.01     2482.02    111.65 o
   0   4  14      323.80      262.33     42.83 o
   1   4  14     2016.27     1834.80    118.54 o
   2   4  14       18.37        6.06     22.36 o
   3   4  14     1575.33     1296.30     84.72 o
   4   4  14      858.96      941.73     76.11 o
   5   4  14      665.33      695.97     68.71 o
   6   4  14      564.12      527.15     78.59 o
   7   4  14      275.70      213.22     56.25 o
   8   4  14       64.69      127.87     52.15 o
   9   4  14      181.92      130.52     57.22 o
  10   4  14       76.20       75.85     52.27 o
 -19   5  14      397.97      424.95    218.59 o
 -18   5  14       12.74       49.78     46.92 o
 -17   5  14      386.80      118.05    124.23 o
 -16   5  14       33.70      -11.54     35.52 o
 -15   5  14     1241.59     1168.58    177.86 o
 -14   5  14        0.07      -18.97     26.10 o
 -13   5  14      240.53      200.41     41.80 o
 -12   5  14        2.24        2.25     25.90 o
 -11   5  14      433.65      545.07     54.29 o
 -10   5  14       10.98       -0.12     19.22 o
  -9   5  14      150.41      125.01     44.09 o
  -8   5  14      556.59      446.19     55.52 o
  -7   5  14      343.79      407.63     51.87 o
  -6   5  14       98.88      105.94     30.28 o
  -5   5  14      626.97      635.58     62.71 o
  -4   5  14      861.82      901.73     72.40 o
  -3   5  14      731.52      764.42    118.09 o
  -2   5  14        1.36       20.46     21.75 o
  -1   5  14       29.35       39.88     24.47 o
   0   5  14     2020.00     2365.03    126.71 o
   1   5  14       43.18       22.99     23.07 o
   2   5  14     1226.48     1238.66     83.50 o
   3   5  14      174.92      141.95     36.44 o
   4   5  14      298.01      325.09     62.58 o
   5   5  14     2003.54     1951.38    170.98 o
   6   5  14      861.28      859.97     90.43 o
   7   5  14       34.42       14.32     88.93 o
   8   5  14      603.23      721.92     93.13 o
   9   5  14        8.48      -41.68     41.68 o
  10   5  14      131.75      169.09     60.86 o
 -18   6  14     1536.89     1550.11    144.95 o
 -17   6  14      115.67       36.34     65.17 o
 -16   6  14     2694.30     2397.53    163.20 o
 -15   6  14       13.92       33.79     38.17 o
 -14   6  14     3998.07     3840.92    208.40 o
 -13   6  14      650.02      557.99     79.81 o
 -12   6  14     3510.35     3296.69    123.09 o
 -11   6  14      125.50       88.61     30.18 o
 -10   6  14     1331.53     1284.99    133.45 o
  -9   6  14      734.97      843.02     73.49 o
  -8   6  14     1307.27     1222.99     86.93 o
  -7   6  14     1161.83     1182.47    104.95 o
  -6   6  14     1444.98     1582.56    110.20 o
  -5   6  14     2120.97     2132.57    107.80 o
  -4   6  14     3221.64     3343.00    136.91 o
  -3   6  14     1450.93     1376.63     87.64 o
  -2   6  14      940.27     1022.17     96.92 o
  -1   6  14      579.80      573.50     59.60 o
   0   6  14      466.59      563.54     59.10 o
   1   6  14     1186.67     1221.78     83.91 o
   2   6  14      340.58      312.94     47.97 o
   3   6  14     2265.43     2095.17    113.54 o
   4   6  14        0.54      -23.24     23.24 o
   5   6  14     3084.25     3230.89    176.88 o
   6   6  14       10.09      -27.72     27.72 o
   7   6  14     1909.39     2103.04    139.38 o
   8   6  14      175.44      156.72     58.28 o
   9   6  14     2579.11     2851.70    309.55 o
 -17   7  14      931.68      670.69    145.27 o
 -16   7  14       38.64       47.52     66.53 o
 -15   7  14      506.84      610.83     90.72 o
 -14   7  14      726.34      757.25     99.55 o
 -13   7  14       28.79      -30.64     32.06 o
 -12   7  14       59.96       32.87     51.59 o
 -11   7  14      344.96      220.55     55.29 o
 -10   7  14       22.90       31.50     29.34 o
  -9   7  14      262.19      334.83     74.36 o
  -8   7  14      188.75       97.82     33.90 o
  -7   7  14      141.42       92.09     32.42 o
  -6   7  14      178.48      175.92     39.78 o
  -5   7  14      698.55      664.09     66.99 o
  -4   7  14      899.94      881.49     83.61 o
  -3   7  14      267.46      247.00     60.14 o
  -2   7  14     1032.44     1024.43     78.86 o
  -1   7  14      539.20      512.03     58.57 o
   0   7  14      237.44      151.32     37.29 o
   1   7  14      819.88      747.77     67.98 o
   2   7  14      259.94      176.57     41.40 o
   3   7  14        5.40        0.15     26.95 o
   4   7  14      706.77      623.43     65.36 o
   5   7  14       83.88       60.71     33.25 o
   6   7  14      343.99      325.44     53.36 o
   7   7  14      112.32       73.60     48.37 o
   8   7  14      162.84      131.69    105.90 o
 -16   8  14      230.12       82.64     57.97 o
 -15   8  14        1.54       -9.03     49.27 o
 -14   8  14     1451.78     1442.18    273.57 o
 -13   8  14      214.45      146.99    162.92 o
 -12   8  14      683.24      739.61     95.43 o
 -11   8  14      167.92      161.91     53.53 o
 -10   8  14      663.82      567.37    105.22 o
  -9   8  14      600.53      550.40     78.68 o
  -8   8  14     1541.78     1418.09     96.24 o
  -7   8  14     1254.65     1194.76    120.64 o
  -6   8  14      378.91      369.35     53.57 o
  -5   8  14     2152.77     2100.87    112.26 o
  -4   8  14      340.31      310.86     48.83 o
  -3   8  14      389.35      403.89     55.02 o
  -2   8  14      118.00      117.47     34.10 o
  -1   8  14      387.11      365.35     54.12 o
   0   8  14       55.85       41.68     26.13 o
   1   8  14     1518.77     1435.38     92.22 o
   2   8  14        0.44      -13.51     36.47 o
   3   8  14     1901.90     1962.90    106.81 o
   4   8  14       55.92       36.27     32.03 o
   5   8  14      612.59      670.70     67.44 o
   6   8  14       41.78       37.36     53.79 o
   7   8  14      761.11      702.95    113.76 o
 -15   9  14     2931.19     3410.80    208.40 o
 -14   9  14      105.23      117.80     68.56 o
 -13   9  14     3144.42     3306.82    188.94 o
 -12   9  14      628.48      557.82    200.94 o
 -11   9  14     2908.39     2703.17    188.04 o
 -10   9  14      849.73      974.61    129.66 o
  -9   9  14     2419.06     2553.52    154.64 o
  -8   9  14     1752.97     1875.73    134.62 o
  -7   9  14     1591.45     1433.74    117.38 o
  -6   9  14     1935.67     1955.73    132.96 o
  -5   9  14      999.16     1042.93    109.50 o
  -4   9  14     1710.00     1643.00    102.30 o
  -3   9  14      737.26      703.60     70.84 o
  -2   9  14     2066.81     2136.91    113.96 o
  -1   9  14      855.00      884.41     91.33 o
   0   9  14     2943.71     3215.15    138.82 o
   1   9  14      295.78      281.87     46.93 o
   2   9  14     3344.88     3194.47    139.72 o
   3   9  14       80.55      107.24     38.91 o
   4   9  14     3430.05     3785.05    188.13 o
   5   9  14        0.02      -48.71     48.71 o
 -13  10  14      132.83       68.68     55.66 o
 -12  10  14       51.99       37.87     48.85 o
 -11  10  14       32.98        7.84     55.66 o
 -10  10  14      568.05      583.27     89.11 o
  -9  10  14       32.49       51.98     44.80 o
  -8  10  14      260.43      355.31     67.18 o
  -7  10  14      394.86      469.64     77.48 o
  -6  10  14      143.88       76.45     41.91 o
  -5  10  14      121.71      119.61     76.03 o
  -4  10  14        2.93        2.29     31.04 o
  -3  10  14      195.48      284.64     83.09 o
  -2  10  14       34.05       17.20     32.09 o
  -1  10  14      165.24      111.40     37.89 o
   0  10  14      278.72      317.42     52.25 o
   1  10  14      184.84       93.11     39.92 o
   2  10  14      153.48      185.16     63.24 o
   3  10  14       30.45        6.16     53.22 o
 -10  11  14     1313.09     1273.66    125.37 o
  -9  11  14      978.30      883.88    106.05 o
  -8  11  14      560.74      629.39     91.81 o
  -7  11  14      991.06      779.06     97.75 o
  -6  11  14      618.03      594.90    109.29 o
  -5  11  14       91.88       77.09     44.69 o
  -4  11  14      766.87      649.09    137.13 o
  -3  11  14       80.38       22.83     43.15 o
  -2  11  14      890.17      993.66    138.48 o
  -1  11  14        0.74        9.35     50.23 o
   0  11  14      706.57      894.75     89.77 o
   1  11  14      130.35      -24.44     71.96 o
 -20   1  15       51.02       70.75     61.65 o
 -19   1  15     1170.03     1283.60    132.02 o
 -18   1  15      457.16      492.66     60.53 o
 -17   1  15     1232.65     1454.91     92.94 o
 -16   1  15     2648.99     2858.65    121.92 o
 -15   1  15     1011.98     1054.31    101.88 o
 -14   1  15     5269.25     5268.22    191.78 o
 -13   1  15      182.64      313.70     52.18 o
 -12   1  15     2588.73     2793.03    154.53 o
 -11   1  15      471.48      327.51     84.18 o
 -10   1  15      681.24      722.20     84.47 o
  -9   1  15     1312.79     1179.71    100.79 o
  -8   1  15     1138.42     1090.69    219.26 o
  -7   1  15        0.47        9.24     20.52 o
  -6   1  15     3690.24     3593.36    120.21 o
  -5   1  15      442.79      432.13     45.34 o
  -4   1  15     4693.87     4348.85    178.46 o
  -3   1  15        6.48        0.24     17.42 o
  -2   1  15     3717.57     3685.77    119.39 o
  -1   1  15        7.39       10.20     16.91 o
   0   1  15     5109.19     5061.49    145.54 o
   1   1  15     1116.84     1157.92    102.68 o
   2   1  15     2036.94     2201.07    106.77 o
   3   1  15     2519.63     2431.94    147.61 o
   4   1  15      417.24      609.46     84.33 o
   5   1  15     1937.92     2182.52    147.83 o
   6   1  15     1897.55     1901.56    143.00 o
   7   1  15     1277.89     1427.35    130.91 o
   8   1  15      967.89     1063.43    150.02 o
   9   1  15     1742.71     1947.97    347.57 o
  10   1  15      160.60      132.70     76.71 o
 -20   2  15      916.53     1114.60    108.87 o
 -19   2  15      274.87      236.35     57.42 o
 -18   2  15     1523.32     1552.20    116.45 o
 -17   2  15     2408.20     2581.58    119.57 o
 -16   2  15     2183.04     2304.99    129.05 o
 -15   2  15     4951.62     4770.53    182.61 o
 -14   2  15      302.25      364.18     55.58 o
 -13   2  15     3613.50     3639.72    151.02 o
 -12   2  15       50.19       30.11     26.56 o
 -11   2  15     2917.17     2684.64    151.65 o
 -10   2  15      288.47      233.46     72.64 o
  -9   2  15     5465.84     5448.07    228.27 o
  -8   2  15      533.83      614.70     98.16 o
  -7   2  15     4101.37     4179.73    155.13 o
  -6   2  15      122.36       91.66     29.56 o
  -5   2  15     5638.72     5484.00    156.37 o
  -4   2  15       52.43       34.97     21.66 o
  -3   2  15     8447.96     8147.35    203.48 o
  -2   2  15      306.29      282.54     36.79 o
  -1   2  15     2978.77     3061.28    107.21 o
   0   2  15      287.95      340.49     46.82 o
   1   2  15     2940.48     2918.84    160.61 o
   2   2  15      811.26      765.97    124.22 o
   3   2  15     1781.38     2375.19    217.46 o
   4   2  15     2939.41     3011.10    166.82 o
   5   2  15     1909.03     1939.93    363.86 o
   6   2  15     1519.42     1476.27    236.24 o
   7   2  15      991.14      981.56    113.08 o
   8   2  15     2599.03     2534.00    171.24 o
   9   2  15      604.33      856.63    112.02 o
  10   2  15     2371.46     2403.11    174.52 o
 -19   3  15       11.91       23.76     45.12 o
 -18   3  15      512.03      675.38     99.83 o
 -17   3  15        4.17      -28.64     39.33 o
 -16   3  15      307.45      252.98     49.34 o
 -15   3  15       44.49       -4.97     43.63 o
 -14   3  15        6.29      -10.46     27.00 o
 -13   3  15      193.08      173.94     41.91 o
 -12   3  15       44.90       18.78     27.83 o
 -11   3  15        1.21       28.26     28.35 o
 -10   3  15        6.39       10.44     28.34 o
  -9   3  15      833.83      781.30     89.75 o
  -8   3  15      333.22      266.68     44.04 o
  -7   3  15        2.73       -7.00     21.96 o
  -6   3  15      728.59      784.27     70.85 o
  -5   3  15      530.46      523.23     48.79 o
  -4   3  15      486.73      419.21     44.94 o
  -3   3  15       22.58       39.74     21.31 o
  -2   3  15       22.11       17.33     23.34 o
  -1   3  15      161.06      143.93     35.02 o
   0   3  15       82.31       48.49     26.01 o
   1   3  15       65.54       56.73     28.40 o
   2   3  15      278.40      162.14     37.78 o
   3   3  15      751.01      683.78     68.90 o
   4   3  15      416.97      392.98     80.78 o
   5   3  15      293.45      198.86     53.12 o
   6   3  15      158.16      248.18     64.18 o
   7   3  15      141.14      153.77     57.41 o
   8   3  15      138.55       60.53     52.38 o
   9   3  15        7.93       17.92     52.19 o
 -19   4  15      409.28      218.21     71.83 o
 -18   4  15     1558.56     1688.07    146.80 o
 -17   4  15      197.77      222.19     60.91 o
 -16   4  15      907.04     1419.38    127.13 o
 -15   4  15     1556.34     1541.49    106.85 o
 -14   4  15      382.79      311.89     53.27 o
 -13   4  15     1594.19     1704.53    107.10 o
 -12   4  15      162.65      179.11     40.83 o
 -11   4  15     2087.07     2034.62    110.94 o
 -10   4  15     1301.71     1123.43     88.06 o
  -9   4  15      454.85      550.69     65.80 o
  -8   4  15     1042.90     1096.39    106.42 o
  -7   4  15     3729.89     4016.83    154.72 o
  -6   4  15      482.81      449.82     55.15 o
  -5   4  15     4054.18     4145.48    131.27 o
  -4   4  15      134.23      104.65     43.23 o
  -3   4  15     2582.43     2463.69    125.56 o
  -2   4  15       21.04       -1.39     23.09 o
  -1   4  15     3938.74     4048.17    210.15 o
   0   4  15      515.25      536.54     72.70 o
   1   4  15     4967.43     4977.45    175.83 o
   2   4  15      714.89      656.57     66.59 o
   3   4  15     2009.35     2028.07    112.89 o
   4   4  15      530.27      564.00     86.91 o
   5   4  15     1044.33     1188.08    112.52 o
   6   4  15      389.45      418.58     75.02 o
   7   4  15     1160.20     1224.00    191.43 o
   8   4  15      795.61      703.45     98.84 o
   9   4  15      407.70      577.44     95.56 o
 -18   5  15      244.47      288.61     75.19 o
 -17   5  15      632.83      466.09     84.48 o
 -16   5  15      388.53      294.75     64.25 o
 -15   5  15      655.90      831.32    102.93 o
 -14   5  15      474.34      558.19     68.59 o
 -13   5  15     1011.87     1015.10    105.07 o
 -12   5  15     1802.44     1746.49    118.36 o
 -11   5  15     1380.90     1273.34     80.26 o
 -10   5  15     1280.77     1361.24     93.92 o
  -9   5  15      198.50      272.26     47.41 o
  -8   5  15      861.71      902.49     77.79 o
  -7   5  15        4.65        8.16     21.84 o
  -6   5  15     1953.42     2156.05    111.63 o
  -5   5  15      199.14      208.90     41.86 o
  -4   5  15     2134.75     2194.36    131.61 o
  -3   5  15        1.35       -7.39     22.14 o
  -2   5  15     2647.08     2712.93    122.73 o
  -1   5  15      276.45      262.93     66.13 o
   0   5  15      886.88     1008.20     80.33 o
   1   5  15       10.32       44.99     27.64 o
   2   5  15      650.35      630.61     65.72 o
   3   5  15        2.59       -3.22     28.28 o
   4   5  15     1358.38     1592.75    101.19 o
   5   5  15     1069.16     1248.80    113.74 o
   6   5  15     1044.33     1028.65    133.73 o
   7   5  15     1178.52      986.52    109.23 o
   8   5  15      562.91      719.80     99.03 o
 -17   6  15      396.13      209.93    144.59 o
 -16   6  15       17.09       -4.61     42.71 o
 -15   6  15      519.68      531.40     84.07 o
 -14   6  15       75.83       90.51     45.34 o
 -13   6  15       75.45       81.68     36.94 o
 -12   6  15      256.21      182.38     45.87 o
 -11   6  15       21.35       29.81     28.66 o
 -10   6  15       16.23       13.52     43.83 o
  -9   6  15      382.60      363.67     53.76 o
  -8   6  15       88.33      127.53     35.51 o
  -7   6  15     1225.81      999.26     81.97 o
  -6   6  15      182.05      178.61     40.09 o
  -5   6  15        7.61        9.16     41.36 o
  -4   6  15      722.67      615.05     64.94 o
  -3   6  15       44.00        6.07     22.66 o
  -2   6  15      275.65      272.83     46.85 o
  -1   6  15        1.23        7.76     24.35 o
   0   6  15     1621.11     1337.60    100.55 o
   1   6  15      752.78      858.90     76.92 o
   2   6  15      506.58      480.56     61.83 o
   3   6  15       60.94       48.75     30.72 o
   4   6  15       28.29       39.35     33.68 o
   5   6  15      110.40      101.86     39.67 o
   6   6  15       14.50       32.36     42.27 o
   7   6  15      103.42       75.45     54.47 o
   8   6  15       23.05      108.47     55.30 o
 -16   7  15     2512.63     2933.49    190.08 o
 -15   7  15      225.50      251.71     69.59 o
 -14   7  15     3110.88     2978.95    183.58 o
 -13   7  15       63.08       46.34     42.52 o
 -12   7  15     2715.62     2726.74    165.86 o
 -11   7  15      201.05      210.74     73.31 o
 -10   7  15     4321.65     4612.72    231.53 o
  -9   7  15       17.21       27.49     28.90 o
  -8   7  15     2460.64     2639.61    167.30 o
  -7   7  15       70.43       20.52     28.80 o
  -6   7  15     3625.16     3698.44    152.68 o
  -5   7  15       23.30       32.44     32.01 o
  -4   7  15     5394.23     5372.06    191.39 o
  -3   7  15     1892.84     1815.81    106.39 o
  -2   7  15     5279.99     4909.74    178.65 o
  -1   7  15     1029.29     1099.09     84.01 o
   0   7  15     1359.36     1299.70     91.05 o
   1   7  15     1043.99     1085.73     85.13 o
   2   7  15     1970.42     2211.40    116.78 o
   3   7  15     1448.56     1608.51    101.37 o
   4   7  15     1277.56     1465.70     98.41 o
   5   7  15     1663.45     1731.91    176.44 o
   6   7  15      145.42      173.41     58.12 o
   7   7  15      980.76     1154.65    110.92 o
 -15   8  15     2064.18     1966.13    158.88 o
 -14   8  15      617.11      661.54    107.94 o
 -13   8  15     1985.74     1820.57    146.40 o
 -12   8  15      405.71      454.59    157.49 o
 -11   8  15     5922.54     6181.44    264.78 o
 -10   8  15        2.20       36.46     38.49 o
  -9   8  15     4531.67     4067.30    197.51 o
  -8   8  15       22.01        4.72     27.94 o
  -7   8  15     3373.70     3381.95    147.79 o
  -6   8  15        0.26        4.68     27.11 o
  -5   8  15     4388.31     4441.95    172.62 o
  -4   8  15      456.62      411.55     59.00 o
  -3   8  15     5015.78     5169.62    188.47 o
  -2   8  15     1898.04     1791.72    108.71 o
  -1   8  15     3321.73     3224.83    141.73 o
   0   8  15     2229.75     2261.68    118.85 o
   1   8  15     1438.31     1584.35    101.86 o
   2   8  15     1435.35     1435.06     97.01 o
   3   8  15     1896.61     2005.83    113.39 o
   4   8  15     2452.87     2726.36    133.80 o
   5   8  15      297.62      314.86     60.19 o
 -14   9  15       15.49       27.15     74.67 o
 -13   9  15      223.74      194.63     82.82 o
 -12   9  15       51.42       48.61     47.52 o
 -11   9  15       51.55       43.78     47.01 o
 -10   9  15      960.71      880.22    107.94 o
  -9   9  15       32.95       46.68     41.36 o
  -8   9  15      118.92      176.15     55.10 o
  -7   9  15      139.80      214.87     56.08 o
  -6   9  15        2.85       17.70     30.65 o
  -5   9  15      238.92      194.01     45.73 o
  -4   9  15       76.58       64.56     36.65 o
  -3   9  15       90.52       61.88     35.93 o
  -2   9  15       10.68       14.16     29.70 o
  -1   9  15       52.34       14.58     30.23 o
   0   9  15      256.77      291.06     61.24 o
   1   9  15      117.27       89.12     38.03 o
   2   9  15      199.80      196.67     45.40 o
   3   9  15       83.72      105.77     40.72 o
   4   9  15        0.40       67.88     63.75 o
 -11  10  15      410.88      369.41    141.20 o
 -10  10  15       24.10       74.00     52.16 o
  -9  10  15      857.89      794.24    164.96 o
  -8  10  15      170.39      116.38     50.16 o
  -7  10  15      762.86      809.11    109.29 o
  -6  10  15      652.79      547.53     82.53 o
  -5  10  15     1689.64     1910.73    177.86 o
  -4  10  15      231.00      246.54     59.02 o
  -3  10  15     1315.01     1308.91    112.16 o
  -2  10  15      102.74       35.50     33.98 o
  -1  10  15      692.12      871.54     83.36 o
   0  10  15      481.85      443.89     62.83 o
   1  10  15     1270.40     1427.49    100.52 o
  -7  11  15      379.64      309.55    107.26 o
  -6  11  15      425.92      436.82    118.80 o
  -5  11  15      796.42      873.47    100.11 o
  -4  11  15     1619.45     1790.54    132.02 o
  -3  11  15      112.41       51.59     78.75 o
 -19   0  16      711.80      769.15    114.72 o
 -18   0  16       47.54       -7.20     44.63 o
 -17   0  16        5.03       50.79     45.59 o
 -16   0  16       37.46       30.30     36.33 o
 -15   0  16      845.25     1311.52    171.07 o
 -14   0  16       37.57       50.23     55.66 o
 -13   0  16     4746.78     5512.16    339.42 o
 -12   0  16      291.69      353.00     93.68 o
 -11   0  16     2805.40     2549.72    207.72 o
 -10   0  16      809.31      872.99    133.05 o
  -9   0  16     2551.30     2875.56    221.30 o
  -8   0  16      700.58      739.93    122.19 o
  -7   0  16     5818.52     6064.08    246.24 o
  -6   0  16     3230.17     2962.43    156.70 o
  -5   0  16     1070.18      935.65     93.11 o
  -4   0  16     4282.73     4121.63    187.15 o
  -3   0  16       16.99       82.33     34.52 o
  -2   0  16     2000.84     1896.87    272.89 o
  -1   0  16     1446.71     1357.62    213.83 o
   0   0  16     1171.58     1281.92    102.10 o
   1   0  16      326.70      373.36     99.11 o
   2   0  16      179.48      317.70     90.96 o
   3   0  16      327.62      126.26     67.88 o
   4   0  16       50.28        0.00     46.16 o
   5   0  16      100.79       92.32     69.24 o
   6   0  16     1601.41     1323.73    186.00 o
   7   0  16      279.92      267.46     99.11 o
   8   0  16     1930.39     2403.09    247.10 o
   9   0  16       10.15      -51.59     77.39 o
 -19   1  16      202.88      175.10     57.27 o
 -18   1  16      134.33      136.79     40.78 o
 -17   1  16       39.16       28.00     36.55 o
 -16   1  16      231.63      288.05     56.46 o
 -15   1  16        2.64        1.19     38.68 o
 -14   1  16      142.50      176.50     42.83 o
 -13   1  16      113.71       50.07     39.62 o
 -12   1  16     2003.59     2172.05    144.93 o
 -11   1  16       91.27       79.93     82.14 o
 -10   1  16     1036.82      947.99    139.84 o
  -9   1  16      543.53      451.78     70.06 o
  -8   1  16       13.78        4.59     21.36 o
  -7   1  16      127.29       82.21     58.79 o
  -6   1  16      801.90      704.38     77.33 o
  -5   1  16     1357.02     1223.40     72.94 o
  -4   1  16        4.09       23.13     19.88 o
  -3   1  16      654.58      649.09     54.52 o
  -2   1  16       35.98       26.84     21.33 o
  -1   1  16       22.03       31.51     24.57 o
   0   1  16      206.54      220.92     41.10 o
   1   1  16      139.12      161.49     39.16 o
   2   1  16      253.67      271.35     62.31 o
   3   1  16       32.69       18.62     33.86 o
   4   1  16      159.79      115.87     84.18 o
   5   1  16      277.92      319.52     70.00 o
   6   1  16      544.64      693.11    137.80 o
   7   1  16      724.10      912.54    120.15 o
   8   1  16       43.32      -43.26     47.97 o
   9   1  16      275.66      394.43     90.08 o
 -19   2  16     1271.24     1282.75    139.16 o
 -18   2  16       17.91       -2.49     63.81 o
 -17   2  16     2566.60     2576.60    143.12 o
 -16   2  16        0.36        6.69     32.32 o
 -15   2  16     1842.10     2012.35    121.78 o
 -14   2  16      326.87      271.03     50.92 o
 -13   2  16     2757.06     2821.00    134.49 o
 -12   2  16      744.75      824.96     97.41 o
 -11   2  16     1521.76     1409.28    118.56 o
 -10   2  16     2165.69     2193.13    144.73 o
  -9   2  16      559.56      683.06     78.37 o
  -8   2  16      575.86      521.51     96.68 o
  -7   2  16      296.15      285.67     45.49 o
  -6   2  16     1289.24     1253.56     74.50 o
  -5   2  16     1230.48     1292.66     74.38 o
  -4   2  16     3289.84     3338.51    116.45 o
  -3   2  16       79.18       64.83     30.67 o
  -2   2  16     2580.72     2631.40    166.78 o
  -1   2  16        0.51      -16.19     22.38 o
   0   2  16      656.91      559.06     65.21 o
   1   2  16       30.76       40.92     26.74 o
   2   2  16     2707.13     2389.51    181.25 o
   3   2  16        1.36        0.60     46.84 o
   4   2  16     2356.76     2557.87    160.64 o
   5   2  16       29.35       36.48     43.48 o
   6   2  16     1337.98     1471.46    133.29 o
   7   2  16      310.86      378.79     79.81 o
   8   2  16     1069.22     1272.78    135.32 o
 -19   3  16        6.37       11.77     51.59 o
 -18   3  16     2501.30     2605.59    181.32 o
 -17   3  16      197.91      262.15     67.64 o
 -16   3  16     3851.16     4196.11    177.80 o
 -15   3  16      191.00      298.48    107.15 o
 -14   3  16     5104.92     5651.38    207.82 o
 -13   3  16      929.63     1022.20    100.13 o
 -12   3  16     4249.43     4720.49    222.06 o
 -11   3  16     1939.40     2030.54    272.89 o
 -10   3  16     4297.35     4673.67    177.38 o
  -9   3  16     1131.77      919.09     82.21 o
  -8   3  16     5161.55     5166.92    311.59 o
  -7   3  16     4128.28     4178.30    160.65 o
  -6   3  16     3984.78     4149.06    135.41 o
  -5   3  16     9924.92     9825.95    240.37 o
  -4   3  16     2349.24     2140.22    112.09 o
  -3   3  16     7123.95     6983.89    223.26 o
  -2   3  16      921.26      966.15     80.37 o
  -1   3  16     5213.80     4930.40    177.63 o
   0   3  16      186.76      130.09     43.46 o
   1   3  16     4856.17     5100.93    190.05 o
   2   3  16       17.29       -0.34     26.69 o
   3   3  16     3549.10     3797.09    199.58 o
   4   3  16       45.91       49.85     42.36 o
   5   3  16     2643.97     2587.02    165.91 o
   6   3  16        9.20       13.58     45.12 o
   7   3  16     3572.24     4063.35    368.61 o
   8   3  16      531.96      564.05    100.06 o
 -18   4  16        4.99        5.50     48.27 o
 -17   4  16     1208.55     1268.50    129.87 o
 -16   4  16      379.98      551.75    145.27 o
 -15   4  16     1772.75     1863.22    120.46 o
 -14   4  16       14.37       -8.50     28.94 o
 -13   4  16      957.80     1075.09    104.05 o
 -12   4  16       32.30       32.40     33.37 o
 -11   4  16     4048.72     3969.60    164.75 o
 -10   4  16      280.45      285.34     50.08 o
  -9   4  16     2308.20     1912.79    112.24 o
  -8   4  16      460.78      548.50     74.24 o
  -7   4  16      281.18      259.74     45.97 o
  -6   4  16     2099.41     1829.59    133.25 o
  -5   4  16        0.82       22.30     24.90 o
  -4   4  16     2844.27     2646.67    123.95 o
  -3   4  16       31.55       19.98     26.92 o
  -2   4  16     1473.56     1486.63    101.12 o
  -1   4  16        0.54      -22.04     23.52 o
   0   4  16     2744.86     2821.07    129.71 o
   1   4  16      145.91      131.08     37.16 o
   2   4  16      623.14      747.12     73.99 o
   3   4  16       66.17       38.28     31.48 o
   4   4  16      435.22      330.57     72.04 o
   5   4  16      156.44      121.16     83.50 o
   6   4  16     1566.15     1819.66    144.62 o
   7   4  16      352.33      386.53     80.61 o
   8   4  16      603.79      650.22    181.93 o
 -18   5  16      748.17      790.17    161.56 o
 -17   5  16       53.81      135.85     67.18 o
 -16   5  16      835.99      530.42     89.03 o
 -15   5  16        1.93       -1.55     40.72 o
 -14   5  16     1516.42     1649.17    163.60 o
 -13   5  16      185.37      143.47     39.19 o
 -12   5  16       39.57       52.80     28.86 o
 -11   5  16       17.15       26.56     31.35 o
 -10   5  16       86.88       13.89     29.98 o
  -9   5  16       32.62       26.38     29.26 o
  -8   5  16      480.27      676.73     72.68 o
  -7   5  16      119.55      123.34     38.72 o
  -6   5  16     1020.01      942.48     89.02 o
  -5   5  16       45.40       46.02     28.16 o
  -4   5  16      930.65      737.67     92.70 o
  -3   5  16        1.07       11.64     27.70 o
  -2   5  16      163.29      148.91     38.74 o
  -1   5  16      439.52      430.61     58.23 o
   0   5  16       41.56       27.27     27.15 o
   1   5  16      756.32      757.91     75.01 o
   2   5  16       75.97       71.63     43.76 o
   3   5  16     1446.66     1429.18     99.33 o
   4   5  16      354.61      254.15     63.27 o
   5   5  16      801.85      854.56    160.88 o
   6   5  16      462.54      610.26    171.07 o
   7   5  16     1077.37      997.51    198.22 o
 -17   6  16     1888.68     2043.30    232.16 o
 -16   6  16       12.07       12.22     71.96 o
 -15   6  16     1151.10     1258.66    131.06 o
 -14   6  16       38.65       -3.46     37.29 o
 -13   6  16     2451.47     2407.19    164.04 o
 -12   6  16      173.53      178.53     47.10 o
 -11   6  16     1743.75     1859.82    116.36 o
 -10   6  16      737.08      874.91     84.32 o
  -9   6  16     2140.99     2250.28    124.63 o
  -8   6  16      622.02      551.82     66.72 o
  -7   6  16      554.39      588.98     77.70 o
  -6   6  16      917.63      817.94    148.95 o
  -5   6  16     2232.65     1968.78    135.33 o
  -4   6  16      626.17      619.56     87.79 o
  -3   6  16     2060.39     2088.52    115.83 o
  -2   6  16     1569.63     1741.62    106.31 o
  -1   6  16      447.10      409.84     57.76 o
   0   6  16      858.02      791.54     76.46 o
   1   6  16      510.12      438.16     61.03 o
   2   6  16     1140.64     1282.94    187.83 o
   3   6  16      321.26      264.72     52.99 o
   4   6  16     1690.24     1816.13    138.99 o
   5   6  16      186.49      140.45     59.62 o
   6   6  16     2334.09     2636.38    167.97 o
 -16   7  16      669.46      693.00    105.73 o
 -15   7  16      215.76      108.60     62.88 o
 -14   7  16      149.59      132.97     59.04 o
 -13   7  16       25.24       -1.23     44.45 o
 -12   7  16      346.55      412.25     76.00 o
 -11   7  16        3.84      -17.50     33.83 o
 -10   7  16      921.39      911.83     91.72 o
  -9   7  16      108.03      109.14     43.00 o
  -8   7  16      270.36      238.49     46.90 o
  -7   7  16      170.10       57.53     34.03 o
  -6   7  16      104.38      118.12     40.32 o
  -5   7  16      622.92      516.72     66.22 o
  -4   7  16      453.78      485.82     74.29 o
  -3   7  16      785.15      720.46     94.29 o
  -2   7  16      185.56       96.89     36.35 o
  -1   7  16      780.35      936.77     82.69 o
   0   7  16      554.20      607.32     94.30 o
   1   7  16      873.74      866.24     82.03 o
   2   7  16       95.91       92.20     40.79 o
   3   7  16      612.48      620.84     71.67 o
   4   7  16       78.43       66.77     41.07 o
   5   7  16      278.53      271.17     93.68 o
 -14   8  16      277.64      301.52     76.78 o
 -13   8  16      576.21      579.39     92.03 o
 -12   8  16      163.85      169.95     60.46 o
 -11   8  16      150.73      127.62     52.80 o
 -10   8  16       43.39       41.40     39.14 o
  -9   8  16      455.48      392.34     71.68 o
  -8   8  16       57.91       61.31     36.36 o
  -7   8  16      839.43      851.21     97.93 o
  -6   8  16     1013.00      947.97     86.24 o
  -5   8  16      422.34      367.00     94.50 o
  -4   8  16     1307.57     1356.16    100.71 o
  -3   8  16      143.85      100.64     39.46 o
  -2   8  16      766.70      642.75     71.95 o
  -1   8  16      323.28      283.51     62.98 o
   0   8  16      887.60      912.65     84.93 o
   1   8  16        3.88       14.12     33.88 o
   2   8  16      648.99      537.24     68.65 o
   3   8  16        4.14       -0.20     35.29 o
   4   8  16       82.12       90.96     84.18 o
 -12   9  16     3273.63     3412.38    235.56 o
 -11   9  16     1105.24     1155.76    121.53 o
 -10   9  16     2048.95     1975.45    148.84 o
  -9   9  16     2091.93     2024.56    150.97 o
  -8   9  16     1727.26     1953.21    144.93 o
  -7   9  16     1710.87     1741.38    220.62 o
  -6   9  16     1427.75     1415.99    289.86 o
  -5   9  16      971.83     1272.66    167.17 o
  -4   9  16     1205.83     1287.70     99.80 o
  -3   9  16     1336.02     1571.66    109.57 o
  -2   9  16      378.16      278.22     54.06 o
  -1   9  16     1265.33      943.86     86.52 o
   0   9  16       53.28       80.18     40.60 o
   1   9  16     1498.09     1688.15    120.13 o
   2   9  16      188.24      162.92     93.68 o
  -9  10  16      128.52       99.16    105.22 o
  -8  10  16      215.69      227.54     69.04 o
  -7  10  16      392.46      379.31     76.51 o
  -6  10  16      330.34      307.25     69.28 o
  -5  10  16       99.55       75.99     49.74 o
  -4  10  16      255.58      173.71     56.74 o
  -3  10  16        2.73      -22.53     39.18 o
  -2  10  16        7.60       -5.33     40.87 o
 -18   1  17      963.38     1066.47    103.82 o
 -17   1  17      607.60      625.73     79.91 o
 -16   1  17      758.41      915.54    104.11 o
 -15   1  17     1459.98     1448.69    143.91 o
 -14   1  17      785.96      719.08     96.31 o
 -13   1  17     2791.23     2963.44    170.85 o
 -12   1  17      116.88       14.02     34.07 o
 -11   1  17     2742.35     2845.12    308.87 o
 -10   1  17      839.55      771.86     94.53 o
  -9   1  17     2031.68     2071.76    118.06 o
  -8   1  17      749.75      789.09    112.48 o
  -7   1  17     1555.64     1682.60     89.38 o
  -6   1  17      186.01      123.77     30.66 o
  -5   1  17     1509.95     1607.44     85.32 o
  -4   1  17        0.46       26.32     21.87 o
  -3   1  17     3247.82     3479.05    144.08 o
  -2   1  17       19.47        9.49     25.69 o
  -1   1  17     3195.64     3065.62    134.48 o
   0   1  17      322.63      295.44     79.42 o
   1   1  17     1478.02     1130.26    269.50 o
   2   1  17      243.18      204.23     58.47 o
   3   1  17     1241.78     1345.44    127.29 o
   4   1  17      996.15      999.03    114.70 o
   5   1  17     1116.67     1193.32    127.13 o
   6   1  17     1742.77     1926.98    364.54 o
   7   1  17      756.31      733.26    112.02 o
 -18   2  17      985.36      864.76    118.21 o
 -17   2  17      870.55      850.45     92.65 o
 -16   2  17     1832.17     1853.83    208.15 o
 -15   2  17     1205.03     1345.99    127.81 o
 -14   2  17     2518.50     2401.51    164.16 o
 -13   2  17      535.36      455.67     79.09 o
 -12   2  17     3774.43     3939.04    203.52 o
 -11   2  17        9.43      -17.67     29.58 o
 -10   2  17     2987.92     2987.18    138.78 o
  -9   2  17      131.23       80.48     33.34 o
  -8   2  17     3011.69     3206.45    247.46 o
  -7   2  17       47.24       14.55     33.71 o
  -6   2  17     3687.58     3888.39    132.94 o
  -5   2  17      340.73      418.00     47.50 o
  -4   2  17     3903.13     3840.56    158.01 o
  -3   2  17       15.37       23.79     30.89 o
  -2   2  17     4013.95     4085.54    161.34 o
  -1   2  17      308.61      324.91     50.95 o
   0   2  17     2804.29     2770.31    130.45 o
   1   2  17      773.34      868.03    102.80 o
   2   2  17     2563.42     2435.07    162.25 o
   3   2  17      977.60      962.83    176.50 o
   4   2  17     2160.26     2204.34    158.50 o
   5   2  17      976.75      831.05    110.22 o
   6   2  17     1155.19     1283.30    176.50 o
   7   2  17     1696.00     1876.85    160.82 o
 -18   3  17       11.44       17.70     56.25 o
 -17   3  17      176.81      205.05     64.30 o
 -16   3  17       36.27       20.40     38.15 o
 -15   3  17      324.35      283.10     66.40 o
 -14   3  17       58.79       23.71     35.97 o
 -13   3  17        0.09       19.79     38.26 o
 -12   3  17        3.45       -2.08     34.74 o
 -11   3  17       28.13        5.15     28.63 o
 -10   3  17        5.64       -0.47     30.04 o
  -9   3  17        3.71       13.28     26.62 o
  -8   3  17        0.48        3.83     24.05 o
  -7   3  17       16.11       18.07     36.45 o
  -6   3  17        8.71       10.47     27.55 o
  -5   3  17       30.66       52.56     50.79 o
  -4   3  17      373.89      322.36     87.50 o
  -3   3  17       61.04       39.25     30.16 o
  -2   3  17        1.82       -5.72     27.82 o
  -1   3  17       20.06      -10.57     25.19 o
   0   3  17       31.66       29.39     36.27 o
   1   3  17       23.16       23.69     31.18 o
   2   3  17      153.19      127.31     59.74 o
   3   3  17      578.51      462.51     82.71 o
   4   3  17      168.09      150.38     85.53 o
   5   3  17      144.73      103.29     55.66 o
   6   3  17      313.83      288.14     76.66 o
   7   3  17       45.47       87.79     57.74 o
 -17   4  17       43.89       67.87     57.72 o
 -16   4  17      598.71      511.48     91.19 o
 -15   4  17      574.52      532.09     72.95 o
 -14   4  17     1008.65      961.14     91.82 o
 -13   4  17      516.93      310.29     71.52 o
 -12   4  17     1752.72     1925.54    198.96 o
 -11   4  17      736.63      701.00     86.30 o
 -10   4  17      684.54      570.56     73.04 o
  -9   4  17       92.05       39.55     30.73 o
  -8   4  17     1461.44     1567.20    105.10 o
  -7   4  17      253.56      258.01     46.66 o
  -6   4  17     1926.08     1972.62    112.58 o
  -5   4  17      619.51      651.10     72.12 o
  -4   4  17     2602.61     2572.20    126.64 o
  -3   4  17       76.43      111.45     35.71 o
  -2   4  17      838.78      739.79    118.05 o
  -1   4  17       84.04       96.98     40.46 o
   0   4  17     2059.73     2123.44    119.18 o
   1   4  17        5.08        3.91     30.08 o
   2   4  17      492.55      413.01     75.23 o
   3   4  17      518.62      392.67     77.32 o
   4   4  17      667.26      695.48     99.49 o
   5   4  17      226.28      149.16     59.52 o
   6   4  17     1619.44     1640.04    145.79 o
 -17   5  17      295.01      361.14    123.55 o
 -16   5  17       80.94      154.78    100.47 o
 -15   5  17      451.68      382.86    122.19 o
 -14   5  17      461.15      479.33     88.03 o
 -13   5  17     1747.96     1750.27    120.16 o
 -12   5  17      234.84      178.28     52.70 o
 -11   5  17      987.86     1138.16     97.63 o
 -10   5  17      214.23      241.32     73.36 o
  -9   5  17     1049.02     1015.44     90.12 o
  -8   5  17      591.53      668.55     73.94 o
  -7   5  17     1378.56     1443.85    104.17 o
  -6   5  17       14.12       13.46     25.05 o
  -5   5  17      610.26      632.42     70.35 o
  -4   5  17      115.65       95.36     36.24 o
  -3   5  17      738.71      702.28     82.80 o
  -2   5  17       14.11        1.13     27.37 o
  -1   5  17      872.83      989.94     86.43 o
   0   5  17       30.04      -15.92     32.23 o
   1   5  17      616.37      698.38     76.45 o
   2   5  17        4.95       -9.66     29.57 o
   3   5  17      583.60      596.57     89.55 o
   4   5  17        9.71       14.83     45.34 o
   5   5  17      782.99      839.05    105.48 o
 -16   6  17        1.02       -0.95     47.54 o
 -15   6  17      145.27      163.31     67.07 o
 -14   6  17       96.45       49.12     52.15 o
 -13   6  17        1.36      -23.87     42.71 o
 -12   6  17      732.37      808.71    113.49 o
 -11   6  17       41.53       63.11     37.31 o
 -10   6  17      248.76      278.40     54.96 o
  -9   6  17       18.06        5.68     29.34 o
  -8   6  17      492.33      547.69    102.27 o
  -7   6  17       18.95       27.72     31.49 o
  -6   6  17      240.06      230.27     49.15 o
  -5   6  17       23.57      -14.22     47.53 o
  -4   6  17      687.37      651.57     81.89 o
  -3   6  17        1.35      -10.13     28.12 o
  -2   6  17      170.43      212.92     45.56 o
  -1   6  17      336.36      372.58     59.17 o
   0   6  17        1.14       -7.28     40.44 o
   1   6  17      496.00      357.93     56.82 o
   2   6  17        6.49        5.45     34.58 o
   3   6  17      910.69      911.99    207.05 o
   4   6  17       77.48       53.06     55.76 o
 -14   7  17      385.87      181.44     67.68 o
 -13   7  17     1937.33     1773.71    150.82 o
 -12   7  17      727.38      771.52    171.07 o
 -11   7  17     3175.24     3485.47    195.67 o
 -10   7  17      679.98      735.30     83.97 o
  -9   7  17     3337.18     3658.81    177.95 o
  -8   7  17       59.05       39.83     33.39 o
  -7   7  17     2681.45     2737.00    276.15 o
  -6   7  17      118.18       86.76     40.30 o
  -5   7  17     3591.99     3634.64    159.92 o
  -4   7  17     1193.18     1078.89     91.12 o
  -3   7  17     2654.44     2798.65    139.32 o
  -2   7  17      189.60      104.77     43.01 o
  -1   7  17     2616.94     3123.27    147.31 o
   0   7  17      224.99      253.69     53.42 o
   1   7  17     2565.81     2482.86    198.16 o
   2   7  17      880.31      994.78     91.61 o
   3   7  17      729.14      568.46    154.78 o
 -13   8  17      113.74      100.62     54.23 o
 -12   8  17     2196.61     2361.20    168.71 o
 -11   8  17      582.21      547.98     91.50 o
 -10   8  17     3871.47     3780.39    204.24 o
  -9   8  17      356.90      312.63    207.05 o
  -8   8  17     4775.31     5076.65    239.68 o
  -7   8  17       46.58        3.92     61.80 o
  -6   8  17     3404.55     3808.58    181.05 o
  -5   8  17      209.34      245.81     55.16 o
  -4   8  17     3693.84     3980.66    169.40 o
  -3   8  17      267.52      240.18     49.13 o
  -2   8  17     3368.73     3422.32    157.07 o
  -1   8  17     1671.73     1594.39    110.81 o
   0   8  17     1715.72     1699.25    114.97 o
   1   8  17     1506.57     1550.55    109.87 o
 -10   9  17       71.31       -2.72     50.85 o
  -9   9  17       69.95       64.80     52.76 o
  -8   9  17        4.99       44.35     50.55 o
  -7   9  17        0.40      -33.28     44.69 o
  -6   9  17      167.36      129.37    103.86 o
  -5   9  17       82.28       60.08     43.23 o
  -4   9  17      196.55      206.88     53.16 o
  -3   9  17        2.42       25.47     40.72 o
  -2   9  17       40.29      -24.81     35.37 o
  -1   9  17      127.05      335.35    127.62 o
 -18   0  18      289.64      382.86    118.12 o
 -17   0  18       52.32       76.03     78.75 o
 -16   0  18      254.13      191.43     89.61 o
 -15   0  18       26.42      -10.86     51.59 o
 -14   0  18     2144.83     2264.60    230.80 o
 -13   0  18      681.94      856.69    152.06 o
 -12   0  18      156.73      218.59     88.25 o
 -11   0  18      143.08       95.04     70.60 o
 -10   0  18      430.39      490.12    115.40 o
  -9   0  18      119.68      104.74     54.31 o
  -8   0  18     1829.47     1722.58    135.72 o
  -7   0  18      321.98      345.15     65.22 o
  -6   0  18     1420.92     1679.70    130.28 o
  -5   0  18      128.22       91.38     37.40 o
  -4   0  18     1558.43     1633.57    125.23 o
  -3   0  18     2168.99     2322.98    222.66 o
  -2   0  18     1904.32     1879.02    199.58 o
  -1   0  18     1062.70     1106.51    164.28 o
   0   0  18     1342.59     1155.38    169.71 o
   1   0  18     1147.77      993.82    160.21 o
   2   0  18      107.46       86.89     73.31 o
   3   0  18      331.33      248.45     95.04 o
   4   0  18       23.18       -5.43     65.17 o
   5   0  18       83.79       52.95     85.53 o
   6   0  18      168.37      279.68    115.40 o
 -17   1  18       56.96      120.54     58.99 o
 -16   1  18      139.13      196.54     60.91 o
 -15   1  18      162.38       73.48     51.35 o
 -14   1  18       30.17       72.08     46.55 o
 -13   1  18      701.34      647.98     94.81 o
 -12   1  18       50.99       86.36     44.04 o
 -11   1  18      882.98      868.28    117.44 o
 -10   1  18      220.52      197.80     46.02 o
  -9   1  18      127.75       89.91     32.69 o
  -8   1  18       17.08       35.26     25.58 o
  -7   1  18       19.94       15.39     24.66 o
  -6   1  18       89.82       93.52     33.51 o
  -5   1  18      192.06      229.29     44.63 o
  -4   1  18     1153.24     1108.86     89.89 o
  -3   1  18       11.23       10.08     26.33 o
  -2   1  18      374.66      258.84    164.28 o
  -1   1  18      106.31      134.50     49.58 o
   0   1  18       53.47        4.77     38.08 o
   1   1  18      252.83      152.36     54.18 o
   2   1  18       35.18      -20.99     37.29 o
   3   1  18       34.98       60.74     49.38 o
   4   1  18       68.45       10.52     50.91 o
   5   1  18      407.50      506.66     97.61 o
   6   1  18      188.79      308.19     92.10 o
 -17   2  18      455.07      445.01     82.00 o
 -16   2  18     1725.83     1470.68    141.54 o
 -15   2  18       20.39       28.71     42.36 o
 -14   2  18     2140.15     2371.40    170.75 o
 -13   2  18      153.01      123.72     52.16 o
 -12   2  18     2754.25     2878.61    195.51 o
 -11   2  18     1369.81     1082.15     95.33 o
 -10   2  18     2566.73     2622.43    138.98 o
  -9   2  18      553.89      601.25     85.81 o
  -8   2  18     1038.69      993.46     82.20 o
  -7   2  18      369.12      294.57     50.89 o
  -6   2  18     1480.66     1699.55    108.91 o
  -5   2  18      614.36      595.15     69.10 o
  -4   2  18      403.55      412.30     88.22 o
  -3   2  18     1919.22     1986.72    150.51 o
  -2   2  18      246.28      239.76     47.32 o
  -1   2  18     2014.78     2344.87    160.99 o
   0   2  18        3.13      119.87     74.67 o
   1   2  18     2727.18     2748.28    173.67 o
   2   2  18      115.85      133.64     55.04 o
   3   2  18     1096.13     1152.01    316.34 o
   4   2  18        0.04       16.54     46.93 o
   5   2  18     1092.19     1054.00    130.26 o
 -17   3  18     2293.01     2111.13    171.84 o
 -16   3  18        5.25       26.77     38.72 o
 -15   3  18     4308.52     4017.93    220.40 o
 -14   3  18      393.24      276.82     72.89 o
 -13   3  18     3811.36     4066.26    218.48 o
 -12   3  18     1224.81     1192.53    102.61 o
 -11   3  18     2224.47     2107.72    127.76 o
 -10   3  18      629.77      675.92     77.05 o
  -9   3  18     2145.66     2322.50    129.32 o
  -8   3  18     1067.92     1062.03     90.68 o
  -7   3  18     1865.92     1789.44    238.73 o
  -6   3  18     2287.65     2247.09    124.57 o
  -5   3  18     2655.58     2935.70    139.90 o
  -4   3  18     4228.19     4199.83    172.12 o
  -3   3  18     3583.06     3574.91    156.34 o
  -2   3  18     6018.44     6638.57    226.72 o
  -1   3  18     1365.24     1563.31    106.23 o
   0   3  18     5541.19     5927.86    417.49 o
   1   3  18      247.92      346.54     72.64 o
   2   3  18     3817.51     3789.96    207.60 o
   3   3  18       31.47       63.93     54.11 o
   4   3  18     2810.73     2738.91    304.12 o
   5   3  18       80.85       57.69     54.32 o
 -16   4  18     1144.65      981.60    175.14 o
 -15   4  18      380.89      372.00    118.12 o
 -14   4  18     1148.50     1243.52    137.31 o
 -13   4  18      154.06      116.77     44.09 o
 -12   4  18     1613.48     1335.94    210.88 o
 -11   4  18       48.73       33.37     34.95 o
 -10   4  18     3366.80     3491.86    158.10 o
  -9   4  18      176.89      170.54     47.10 o
  -8   4  18     1202.15     1269.58     99.19 o
  -7   4  18       82.97       64.43     36.34 o
  -6   4  18      458.71      442.51     63.97 o
  -5   4  18      494.70      586.26     71.69 o
  -4   4  18     1501.29     1693.76    111.85 o
  -3   4  18     1580.05     1692.34    111.40 o
  -2   4  18      182.65      135.65     41.34 o
  -1   4  18     1462.52     1509.79    106.30 o
   0   4  18       69.09       46.03     36.77 o
   1   4  18      899.39      966.74    203.65 o
   2   4  18       16.12        5.91     47.89 o
   3   4  18     1065.63     1240.56    129.49 o
   4   4  18       50.76       92.63     52.42 o
 -15   5  18     1027.60     1138.71    134.31 o
 -14   5  18        0.54       -5.31     53.74 o
 -13   5  18      504.35      514.69     99.81 o
 -12   5  18      370.24      298.53     57.51 o
 -11   5  18      291.58      227.01     88.71 o
 -10   5  18      296.76      285.95     64.12 o
  -9   5  18       79.87       81.00     38.83 o
  -8   5  18       26.43        4.22     30.16 o
  -7   5  18      683.30      594.55     83.23 o
  -6   5  18        4.30       25.19     30.16 o
  -5   5  18      737.25      825.45     85.16 o
  -4   5  18        1.00        0.92     29.74 o
  -3   5  18      376.04      455.07     64.17 o
  -2   5  18      284.30      269.65     54.05 o
  -1   5  18      121.02       51.72     36.51 o
   0   5  18      216.13      249.70     53.90 o
   1   5  18       10.16       11.04     39.39 o
   2   5  18      572.26      563.12    103.86 o
   3   5  18        0.50       -4.68     47.48 o
 -14   6  18     1560.22     1771.78    247.10 o
 -13   6  18       20.33       44.93     50.23 o
 -12   6  18     1203.37     1425.65    139.18 o
 -11   6  18      704.12      655.89    121.63 o
 -10   6  18     1748.33     1644.82    118.45 o
  -9   6  18      669.02      740.36     83.28 o
  -8   6  18      858.91      757.05     82.45 o
  -7   6  18      513.90      435.74     65.95 o
  -6   6  18      772.52      668.61     80.05 o
  -5   6  18       21.91       13.47     34.11 o
  -4   6  18     1093.20     1269.39    101.79 o
  -3   6  18     1220.16     1114.05     95.61 o
  -2   6  18     1183.57     1361.32    104.30 o
  -1   6  18     1747.06     1783.30    117.21 o
   0   6  18      195.51      217.64     95.04 o
   1   6  18     1023.66     1112.67    156.98 o
   2   6  18      992.51      916.43    112.26 o
 -13   7  18      125.89       62.29     56.01 o
 -12   7  18        6.10        3.62     46.05 o
 -11   7  18      154.58      189.62     66.59 o
 -10   7  18        2.51      -18.41     47.54 o
  -9   7  18      793.11      824.29     92.10 o
  -8   7  18       98.03      155.61     49.14 o
  -7   7  18      522.29      605.21     78.34 o
  -6   7  18      171.23      162.28     72.17 o
  -5   7  18       73.91       46.86     37.45 o
  -4   7  18       68.97       39.10     39.18 o
  -3   7  18      688.65      851.07     88.46 o
  -2   7  18      342.16      271.53     58.31 o
  -1   7  18      609.38      674.13     80.86 o
   0   7  18     1094.21     1154.15    100.51 o
   1   7  18       20.45      -21.93     41.32 o
 -10   8  18       55.17       89.94     58.99 o
  -9   8  18       48.89       12.01     50.85 o
  -8   8  18      235.95      154.21     62.22 o
  -7   8  18       86.47       24.30     44.44 o
  -6   8  18     1193.15     1173.02    104.10 o
  -5   8  18      525.83      530.47     75.89 o
  -4   8  18      174.32      337.55     96.20 o
  -3   8  18      362.63      431.64     68.18 o
  -2   8  18      150.01       89.25     46.37 o
 -16   1  19      728.29      818.10    114.44 o
 -15   1  19      490.08      494.80    124.23 o
 -14   1  19      773.39      700.50    103.04 o
 -13   1  19      620.63      680.44     98.76 o
 -12   1  19     2373.16     2218.35    240.99 o
 -11   1  19      436.85      403.27     62.93 o
 -10   1  19     3914.01     4034.01    181.85 o
  -9   1  19       83.42       23.73     28.25 o
  -8   1  19     2151.37     2148.10    108.84 o
  -7   1  19      492.13      414.13     63.81 o
  -6   1  19     1852.65     1865.52    118.18 o
  -5   1  19      139.15       94.63     38.73 o
  -4   1  19     1803.77     1921.49    149.26 o
  -3   1  19      139.10       92.48     52.95 o
  -2   1  19     2204.13     2169.22    260.67 o
  -1   1  19      132.41      133.92     55.06 o
   0   1  19     2273.25     2420.43    171.99 o
   1   1  19      414.38      439.18    161.56 o
   2   1  19     1472.45     1516.07    145.16 o
   3   1  19      869.62      958.31    203.65 o
   4   1  19      320.24      331.02     85.83 o
 -16   2  19     1353.71     1733.83    160.75 o
 -15   2  19     1155.20     1287.12    186.00 o
 -14   2  19     1307.32     1576.77    146.73 o
 -13   2  19     3690.87     3880.71    216.13 o
 -12   2  19      817.74      792.29    105.14 o
 -11   2  19     4421.00     4707.28    193.46 o
 -10   2  19        2.71        3.97     46.11 o
  -9   2  19     2171.86     2192.43    145.87 o
  -8   2  19       77.27       45.85     34.20 o
  -7   2  19     2293.97     2083.19    200.20 o
  -6   2  19       39.27       32.03     34.07 o
  -5   2  19     1938.50     1874.66    118.50 o
  -4   2  19      571.75      622.42    105.42 o
  -3   2  19     2391.57     2488.14    170.49 o
  -2   2  19      189.18      195.25     60.91 o
  -1   2  19     4201.87     4304.27    223.84 o
   0   2  19      701.44      792.12    108.95 o
   1   2  19     2642.37     2451.09    175.30 o
   2   2  19      667.21      650.12    101.86 o
   3   2  19     1481.45     1516.51    147.96 o
 -15   3  19        2.39        4.73     51.73 o
 -14   3  19       72.57       44.22     46.94 o
 -13   3  19       45.64       33.97     47.04 o
 -12   3  19        7.27       10.58     37.69 o
 -11   3  19      201.70      206.12     51.77 o
 -10   3  19      190.84      154.31     48.18 o
  -9   3  19        9.25       -2.44     30.80 o
  -8   3  19      604.82      590.63     73.15 o
  -7   3  19        0.00       22.25     29.16 o
  -6   3  19       34.69       12.43     34.08 o
  -5   3  19        4.33      -25.90     29.36 o
  -4   3  19       23.78       -7.31     31.22 o
  -3   3  19       59.39       17.76     33.10 o
  -2   3  19       15.16       91.17     50.39 o
  -1   3  19       33.66      -11.43     42.07 o
   0   3  19        0.41       37.13     43.67 o
   1   3  19      154.03       74.27    106.58 o
   2   3  19       39.01       -9.66     48.93 o
   3   3  19        9.64       47.83     56.97 o
 -15   4  19      939.03      876.01    124.23 o
 -14   4  19       11.96       55.69     45.52 o
 -13   4  19      609.24      577.51     80.28 o
 -12   4  19      290.60       98.76     45.98 o
 -11   4  19      626.87      631.60     80.08 o
 -10   4  19      101.78       91.91     53.67 o
  -9   4  19     1168.19     1203.42    123.97 o
  -8   4  19      217.07      151.63     46.99 o
  -7   4  19      430.58      403.98     62.25 o
  -6   4  19       40.57       10.35     34.92 o
  -5   4  19     2431.02     2311.75    134.24 o
  -4   4  19        6.43       32.55     32.59 o
  -3   4  19     2289.41     2576.27    141.92 o
  -2   4  19       80.85       64.54     40.04 o
  -1   4  19     1622.17     1823.87    150.26 o
   0   4  19        2.93      -32.36     42.95 o
   1   4  19      473.33      522.36     91.67 o
   2   4  19     1048.99     1202.11    143.23 o
 -14   5  19     1013.83     1278.69    200.94 o
 -13   5  19      602.66      509.36    107.58 o
 -12   5  19     1237.37     1310.62    113.91 o
 -11   5  19       31.32      -13.79     35.15 o
 -10   5  19     1241.27      963.60     96.01 o
  -9   5  19       67.05       85.89     51.61 o
  -8   5  19      385.56      324.42    124.18 o
  -7   5  19      514.02      325.34     68.68 o
  -6   5  19      325.80      391.07     83.83 o
  -5   5  19       54.12       50.01     36.27 o
  -4   5  19     1433.78     1377.34    148.96 o
  -3   5  19       99.10       89.40     44.55 o
  -2   5  19     1207.82     1278.18    104.58 o
  -1   5  19        0.58       -4.26     36.49 o
   0   5  19      873.57      959.25    118.07 o
   1   5  19       13.34       34.69     69.92 o
 -12   6  19       30.71      -33.64     44.57 o
 -11   6  19       94.91       93.14     50.32 o
 -10   6  19       98.06       45.27     42.53 o
  -9   6  19       78.89       40.20     41.25 o
  -8   6  19       17.82       11.35     37.92 o
  -7   6  19      141.41      150.46     49.13 o
  -6   6  19       14.96      -23.67     31.90 o
  -5   6  19      400.94      397.31    103.16 o
  -4   6  19       82.39      136.05     44.67 o
  -3   6  19      330.10      173.69     51.12 o
  -2   6  19       20.12       47.25     41.72 o
  -1   6  19      288.38      258.33     57.49 o
   0   6  19       23.21       38.72     55.47 o
 -10   7  19     1595.41     1612.40    146.27 o
  -9   7  19      414.28      356.72     66.76 o
  -8   7  19     2432.34     2587.77    151.53 o
  -7   7  19       52.69      -29.54     39.69 o
  -6   7  19     3269.32     3363.07    168.26 o
  -5   7  19        0.13       36.23     43.73 o
  -4   7  19     2964.50     3133.79    160.11 o
  -3   7  19      140.60      138.85     54.62 o
 -15   0  20      687.93      578.37    149.34 o
 -14   0  20        1.09       -1.36     77.39 o
 -13   0  20      722.92      601.45    142.56 o
 -12   0  20      449.94      541.23     96.96 o
 -11   0  20      311.98      286.62     66.53 o
 -10   0  20      228.83      244.66     69.47 o
  -9   0  20     1020.33     1124.58    124.53 o
  -8   0  20      102.22       27.15     63.81 o
  -7   0  20     1565.57     1464.93    198.22 o
  -6   0  20      182.69      165.64     86.89 o
  -5   0  20      694.88      577.01    134.41 o
  -4   0  20      723.18      799.67    153.42 o
  -3   0  20      199.66       92.32     80.10 o
  -2   0  20      460.79      343.49    120.83 o
  -1   0  20      134.71      150.70     90.96 o
   0   0  20      170.89       55.66     85.53 o
   1   0  20      534.07      574.30    146.63 o
   2   0  20      875.06      643.54    154.78 o
 -15   1  20       56.33       23.14     61.87 o
 -14   1  20      148.08       20.87     52.51 o
 -13   1  20        1.82       30.40     43.59 o
 -12   1  20      362.53      361.09     64.07 o
 -11   1  20       27.81       -1.30     37.03 o
 -10   1  20      227.74      175.40     48.50 o
  -9   1  20        2.46        2.09     33.56 o
  -8   1  20       63.58       27.44     37.37 o
  -7   1  20        6.84       -6.29     30.52 o
  -6   1  20       53.24       67.98     52.84 o
  -5   1  20      259.19      146.30     55.58 o
  -4   1  20       36.18       49.05     44.80 o
  -3   1  20      645.97      476.36    183.97 o
  -2   1  20        1.92      -43.45     61.10 o
  -1   1  20       27.28        5.81     46.55 o
   0   1  20       39.79       41.99     54.09 o
   1   1  20        7.51       25.04     55.66 o
 -14   2  20       24.13       55.72     43.55 o
 -13   2  20     1485.66     1754.42    129.71 o
 -12   2  20       49.98       32.59     43.99 o
 -11   2  20     1695.65     1604.71    121.63 o
 -10   2  20      354.05      259.72     91.11 o
  -9   2  20     1338.69     1440.90    168.55 o
  -8   2  20      387.27      392.42     77.45 o
  -7   2  20     2534.68     2368.70    138.10 o
  -6   2  20      401.02      531.86     72.25 o
  -5   2  20      784.52      763.28    104.96 o
  -4   2  20     1124.06     1141.58    128.10 o
  -3   2  20      146.38      124.84     60.28 o
  -2   2  20      727.63      629.99     99.49 o
  -1   2  20      105.45      118.84     60.64 o
   0   2  20     1156.53     1075.33    132.65 o
   1   2  20      493.74      475.92     94.91 o
 -14   3  20     3689.94     3992.69    307.90 o
 -13   3  20      494.14      545.91     80.64 o
 -12   3  20     3591.03     4123.84    408.14 o
 -11   3  20      500.93      355.97     64.97 o
 -10   3  20     1918.59     2057.67    133.35 o
  -9   3  20      588.87      679.67     85.37 o
  -8   3  20     3357.57     3522.53    164.42 o
  -7   3  20     1784.50     1709.75    121.90 o
  -6   3  20     1326.53     1245.24    158.14 o
  -5   3  20     2305.85     2365.99    140.89 o
  -4   3  20      224.59      317.45     74.59 o
  -3   3  20     2717.32     2662.85    184.79 o
  -2   3  20      399.70      174.07    136.45 o
  -1   3  20     3190.80     2824.73    314.30 o
   0   3  20      703.04      618.48    107.20 o
 -13   4  20     1579.96     1574.85    127.68 o
 -12   4  20        0.10      -37.70     37.70 o
 -11   4  20     1746.81     2039.11    179.82 o
 -10   4  20       30.43       42.72     38.00 o
  -9   4  20     1273.25     1268.75    108.43 o
  -8   4  20      257.12      234.21     63.84 o
  -7   4  20     1322.49     1424.92    113.42 o
  -6   4  20      523.04      511.73     87.98 o
  -5   4  20      888.42      833.89     90.34 o
  -4   4  20      438.57      555.91     79.32 o
  -3   4  20      214.79      172.93     63.52 o
  -2   4  20      618.37      804.10    115.58 o
  -1   4  20      579.70      536.98    102.10 o
 -11   5  20      442.98      448.47     75.06 o
 -10   5  20      203.76      138.74     51.46 o
  -9   5  20      225.02      167.73     65.75 o
  -8   5  20      416.64      347.41    131.24 o
  -7   5  20      110.97       67.28     46.11 o
  -6   5  20      816.13      874.19    132.84 o
  -5   5  20      354.61      283.05     87.85 o
  -4   5  20      124.80      111.85     58.44 o
  -3   5  20      168.76       82.77     50.71 o
  -2   5  20       18.03      -35.90     50.85 o
  -8   6  20      843.96      885.20     98.20 o
  -7   6  20     1208.16     1154.13    108.57 o
  -6   6  20      677.89      772.69    191.96 o
  -5   6  20       98.64       74.05     55.51 o
 -12   1  21      561.58      618.26     89.35 o
 -11   1  21     1709.84     1779.68    217.66 o
 -10   1  21      167.70      121.98     52.58 o
  -9   1  21     1627.65     1957.23    309.55 o
  -8   1  21      102.28        8.57     54.70 o
  -7   1  21     1366.96     1306.14    141.93 o
  -6   1  21      853.76      835.89    117.11 o
  -5   1  21     1509.11     1484.25    147.34 o
  -4   1  21      194.41      179.81     87.57 o
  -3   1  21     1951.86     2045.91    172.80 o
  -2   1  21       35.50       18.27     52.31 o
 -12   2  21     1870.90     1948.75    140.88 o
 -11   2  21      433.19      335.75     71.67 o
 -10   2  21     1942.88     2298.53    147.19 o
  -9   2  21      263.39      177.74     55.27 o
  -8   2  21     1433.50     1632.34    135.78 o
  -7   2  21      155.06       49.67     54.50 o
  -6   2  21      838.33     1156.41    137.03 o
  -5   2  21       52.85       44.94     57.51 o
  -4   2  21     1251.74     1513.44    169.03 o
  -3   2  21      168.14       66.87     61.61 o
  -2   2  21     2385.64     2485.04    187.57 o
 -11   3  21      110.90      135.04     51.73 o
 -10   3  21      351.82      436.14     76.24 o
  -9   3  21      179.56      106.23     52.32 o
  -8   3  21      532.72      416.52     70.39 o
  -7   3  21       97.43       74.64     48.69 o
  -6   3  21       22.35       -6.73     53.17 o
  -5   3  21       23.65       23.60     50.23 o
  -4   3  21       12.14      -49.23     49.23 o
  -3   3  21        4.12       92.86     61.24 o
  -9   4  21       19.43      -32.28     46.65 o
  -8   4  21      581.51      670.04     89.74 o
  -7   4  21        6.36       20.65     43.06 o
  -6   4  21      454.20      550.58     81.11 o
  -5   4  21      387.82      416.24     95.43 o
 
